# Supplementary material for: Magnetic resonance identification tags for ultra-flexible electrodes
Source: Nat Commun. 2026 Apr 28;17:5725. doi: 10.1038/s41467-026-71887-x (PMC13324162; doi:10.1038/s41467-026-71887-x)
Supplement: Supplementary file 6 — Source Data [file 41467_2026_71887_MOESM6_ESM.xlsx]

## Sheet: Figure_3b-detected_pixels
Echo-time 0			Echo-time 1			Echo-time 2			Echo-time 3			Echo-time 4			Echo-time 5			Echo-time 6			Echo-time 7
	Significant Pixels x-indeces	Significant Pixels y-indeces		Significant Pixels x-indeces	Significant Pixels y-indeces		Significant Pixels x-indeces	Significant Pixels y-indeces		Significant Pixels x-indeces	Significant Pixels y-indeces		Significant Pixels x-indeces	Significant Pixels y-indeces		Significant Pixels x-indeces	Significant Pixels y-indeces		Significant Pixels x-indeces	Significant Pixels y-indeces		Significant Pixels x-indeces	Significant Pixels y-indeces
0	41	119	0	41	118	0	41	117	0	41	117	0	41	117	0	41	117	0	41	117	0	41	117
1	41	120	1	41	119	1	41	118	1	41	118	1	41	118	1	40	118	1	41	118	1	40	118
2	42	118	2	41	120	2	40	119	2	40	119	2	40	119	2	41	118	2	40	119	2	41	118
3	43	118	3	44	117	3	41	119	3	41	119	3	41	119	3	40	119	3	41	119	3	40	119
4	44	118	4	45	117	4	40	120	4	40	120	4	41	120	4	41	119	4	41	120	4	41	119
5	45	118	5	42	118	5	41	120	5	41	120	5	41	121	5	41	120	5	41	121	5	41	120
6	46	118	6	43	118	6	41	121	6	41	121	6	42	117	6	41	121	6	44	118	6	41	121
7	42	119	7	44	118	7	42	117	7	42	117	7	43	117	7	42	117	7	42	119	7	47	117
8	43	119	8	45	118	8	43	117	8	43	117	8	44	117	8	43	117	8	47	117	8	51	115
9	44	119	9	46	118	9	44	117	9	44	117	9	45	117	9	44	117	9	51	115	9	52	115
10	45	119	10	42	119	10	45	117	10	45	117	10	42	118	10	42	118	10	52	115	10	53	115
11	46	119	11	43	119	11	42	118	11	46	117	11	43	118	11	43	118	11	53	115	11	54	115
12	42	120	12	44	119	12	43	118	12	42	118	12	44	118	12	44	118	12	54	115	12	50	116
13	43	120	13	45	119	13	44	118	13	43	118	13	45	118	13	45	118	13	50	116	13	51	116
14	44	120	14	46	119	14	45	118	14	44	118	14	42	119	14	42	119	14	51	116	14	52	116
15	51	116	15	42	120	15	46	118	15	45	118	15	43	119	15	43	119	15	52	116	15	53	116
16	52	116	16	43	120	16	42	119	16	46	118	16	44	119	16	44	119	16	53	116	16	54	116
17	53	116	17	44	120	17	43	119	17	42	119	17	45	119	17	45	119	17	54	116	17	55	116
18	54	116	18	45	120	18	44	119	18	43	119	18	46	119	18	42	120	18	55	116	18	50	117
19	51	117	19	51	116	19	45	119	19	44	119	19	42	120	19	44	120	19	50	117	19	51	117
20	52	117	20	52	116	20	46	119	20	45	119	20	43	120	20	47	117	20	51	117	20	52	117
21	53	117	21	53	116	21	42	120	21	46	119	21	44	120	21	51	115	21	52	117	21	53	117
22	59	113	22	54	116	22	43	120	22	42	120	22	45	120	22	52	115	22	53	117	22	54	117
23	60	113	23	51	117	23	44	120	23	43	120	23	46	120	23	53	115	23	54	117	23	55	117
24	59	114	24	52	117	24	45	120	24	44	120	24	43	121	24	54	115	24	55	117	24	50	118
25	60	114	25	53	117	25	52	115	25	45	120	25	47	118	25	50	116	25	50	118	25	51	118
			26	54	117	26	53	115	26	47	118	26	51	115	26	51	116	26	51	118	26	52	118
			27	51	118	27	50	116	27	51	115	27	52	115	27	52	116	27	52	118	27	53	118
			28	52	118	28	51	116	28	52	115	28	53	115	28	53	116	28	53	118	28	54	118
			29	59	113	29	52	116	29	53	115	29	54	115	29	54	116	29	54	118	29	55	118
			30	60	113	30	53	116	30	50	116	30	50	116	30	55	116	30	55	118	30	51	119
			31	61	113	31	54	116	31	51	116	31	51	116	31	50	117	31	52	119	31	52	119
			32	59	114	32	50	117	32	52	116	32	52	116	32	51	117	32	53	119	32	53	119
			33	60	114	33	51	117	33	53	116	33	53	116	33	52	117	33	59	112	33	59	112
			34	65	111	34	52	117	34	54	116	34	54	116	34	53	117	34	60	112	34	60	112
						35	53	117	35	50	117	35	55	116	35	54	117	35	58	113	35	58	113
						36	54	117	36	51	117	36	50	117	36	55	117	36	59	113	36	59	113
						37	51	118	37	52	117	37	51	117	37	50	118	37	60	113	37	60	113
						38	52	118	38	53	117	38	52	117	38	51	118	38	61	113	38	61	113
						39	53	118	39	54	117	39	53	117	39	52	118	39	62	113	39	62	113
						40	58	113	40	51	118	40	54	117	40	53	118	40	58	114	40	58	114
						41	59	113	41	52	118	41	50	118	41	54	118	41	59	114	41	59	114
						42	60	113	42	53	118	42	51	118	42	52	119	42	60	114	42	60	114
						43	61	113	43	52	119	43	52	118	43	53	119	43	61	114	43	61	114
						44	58	114	44	60	112	44	53	118	44	59	112	44	62	114	44	62	114
						45	59	114	45	58	113	45	54	118	45	60	112	45	58	115	45	58	115
						46	60	114	46	59	113	46	52	119	46	58	113	46	59	115	46	59	115
						47	61	114	47	60	113	47	60	112	47	59	113	47	60	115	47	60	115
						48	59	115	48	61	113	48	58	113	48	60	113	48	61	115	48	61	115
						49	60	115	49	58	114	49	59	113	49	61	113	49	62	115	49	62	115
						50	66	110	50	59	114	50	60	113	50	62	113	50	60	116	50	58	116
						51	64	111	51	60	114	51	61	113	51	58	114	51	65	110	51	59	116
						52	65	111	52	61	114	52	58	114	52	59	114	52	66	110	52	60	116
						53	66	111	53	59	115	53	59	114	53	60	114	53	67	110	53	65	110
									54	60	115	54	60	114	54	61	114	54	64	111	54	66	110
									55	61	115	55	61	114	55	62	114	55	65	111	55	67	110
									56	62	115	56	62	114	56	58	115	56	66	111	56	63	111
									57	58	116	57	58	115	57	59	115	57	67	111	57	64	111
									58	65	110	58	59	115	58	60	115	58	64	112	58	65	111
									59	66	110	59	60	115	59	61	115	59	65	112	59	66	111
									60	67	110	60	61	115	60	62	115	60	66	112	60	67	111
									61	64	111	61	62	115	61	60	116				61	65	112
									62	65	111	62	60	116	62	65	110				62	66	112
									63	66	111	63	66	110	63	66	110
												64	64	111	64	67	110
												65	65	111	65	64	111
												66	66	111	66	65	111
															67	66	111
															68	65	112
															69	66	112

## Sheet: Figure_3b-gaussian_fit
IONP island	Gaussian curve center x	Gaussian curve center y	Gaussian curve amplitude	Gaussian curve sigma
0	43.5308	118.642	97.1889	1.90097
1	52.2681	116.861	56.1656	1.55348
2	59.8263	113.984	33.1112	1.38336
3	65.1478	110.862	11.957	1.38743

## Sheet: Figure_3b-contrast_heatmap
IONP Island 4				IONP Island 3				IONP Island 2				IONP Island 1
	x-indeces	y-indeces	MRI Contrast		x-indeces	y-indeces	MRI Contrast		x-indeces	y-indeces	MRI Contrast		x-indeces	y-indeces	MRI Contrast
0	0	0	0	0	0	0	0	0	0	0	0	0	0	0	0
1	0	1	0	1	0	1	0	1	0	1	0	1	0	1	0
2	0	2	0	2	0	2	0	2	0	2	0	2	0	2	0
3	0	3	0	3	0	3	0	3	0	3	0	3	0	3	0
4	0	4	0	4	0	4	0	4	0	4	0	4	0	4	0
5	0	5	0	5	0	5	0	5	0	5	0	5	0	5	0
6	0	6	0	6	0	6	0	6	0	6	0	6	0	6	0
7	0	7	0	7	0	7	0	7	0	7	0	7	0	7	0
8	0	8	0	8	0	8	0	8	0	8	0	8	0	8	0
9	0	9	0	9	0	9	0	9	0	9	0	9	0	9	0
10	0	10	0	10	0	10	0	10	0	10	0	10	0	10	0
11	0	11	0	11	0	11	0	11	0	11	0	11	0	11	0
12	0	12	0	12	0	12	0	12	0	12	0	12	0	12	0
13	0	13	0	13	0	13	0	13	0	13	0	13	0	13	0
14	0	14	0	14	0	14	0	14	0	14	0	14	0	14	0
15	0	15	0	15	0	15	0	15	0	15	0	15	0	15	0
16	0	16	0	16	0	16	0	16	0	16	0	16	0	16	0
17	0	17	0	17	0	17	0	17	0	17	0	17	0	17	0
18	0	18	0	18	0	18	0	18	0	18	0	18	0	18	0
19	0	19	0	19	0	19	0	19	0	19	0	19	0	19	0
20	0	20	0	20	0	20	0	20	0	20	0	20	0	20	0
21	0	21	0	21	0	21	0	21	0	21	0	21	0	21	0
22	0	22	0	22	0	22	0	22	0	22	0	22	0	22	0
23	0	23	0	23	0	23	0	23	0	23	0	23	0	23	0
24	0	24	0	24	0	24	0	24	0	24	0	24	0	24	0
25	0	25	0	25	0	25	0	25	0	25	0	25	0	25	0
26	0	26	0	26	0	26	0	26	0	26	0	26	0	26	0
27	0	27	0	27	0	27	0	27	0	27	0	27	0	27	0
28	0	28	0	28	0	28	0	28	0	28	0	28	0	28	0
29	0	29	0	29	0	29	0	29	0	29	0	29	0	29	0
30	0	30	0	30	0	30	0	30	0	30	0	30	0	30	0
31	0	31	0	31	0	31	0	31	0	31	0	31	0	31	0
32	0	32	0	32	0	32	0	32	0	32	0	32	0	32	0
33	0	33	0	33	0	33	0	33	0	33	0	33	0	33	0
34	0	34	0	34	0	34	0	34	0	34	0	34	0	34	0
35	0	35	0	35	0	35	0	35	0	35	0	35	0	35	0
36	0	36	0	36	0	36	0	36	0	36	0	36	0	36	0
37	0	37	0	37	0	37	0	37	0	37	0	37	0	37	0
38	0	38	0	38	0	38	0	38	0	38	0	38	0	38	0
39	0	39	0	39	0	39	0	39	0	39	0	39	0	39	0
40	0	40	0	40	0	40	0	40	0	40	0	40	0	40	0
41	0	41	0	41	0	41	0	41	0	41	0	41	0	41	0
42	0	42	0	42	0	42	0	42	0	42	0	42	0	42	0
43	0	43	0	43	0	43	0	43	0	43	0	43	0	43	0
44	0	44	0	44	0	44	0	44	0	44	0	44	0	44	0
45	0	45	0	45	0	45	0	45	0	45	0	45	0	45	0
46	0	46	0	46	0	46	0	46	0	46	0	46	0	46	0
47	0	47	0	47	0	47	0	47	0	47	0	47	0	47	0
48	0	48	0	48	0	48	0	48	0	48	0	48	0	48	0
49	0	49	0	49	0	49	0	49	0	49	0	49	0	49	0
50	0	50	0	50	0	50	0	50	0	50	0	50	0	50	0
51	0	51	0	51	0	51	0	51	0	51	0	51	0	51	0
52	0	52	0	52	0	52	0	52	0	52	0	52	0	52	0
53	0	53	0	53	0	53	0	53	0	53	0	53	0	53	0
54	0	54	0	54	0	54	0	54	0	54	0	54	0	54	0
55	0	55	0	55	0	55	0	55	0	55	0	55	0	55	0
56	0	56	0	56	0	56	0	56	0	56	0	56	0	56	0
57	0	57	0	57	0	57	0	57	0	57	0	57	0	57	0
58	0	58	0	58	0	58	0	58	0	58	0	58	0	58	0
59	0	59	0	59	0	59	0	59	0	59	0	59	0	59	0
60	0	60	0	60	0	60	0	60	0	60	0	60	0	60	0
61	0	61	0	61	0	61	0	61	0	61	0	61	0	61	0
62	0	62	0	62	0	62	0	62	0	62	0	62	0	62	0
63	0	63	0	63	0	63	0	63	0	63	0	63	0	63	0
64	0	64	0	64	0	64	0	64	0	64	0	64	0	64	0
65	0	65	0	65	0	65	0	65	0	65	0	65	0	65	0
66	0	66	0	66	0	66	0	66	0	66	0	66	0	66	0
67	0	67	0	67	0	67	0	67	0	67	0	67	0	67	0
68	0	68	0	68	0	68	0	68	0	68	0	68	0	68	0
69	0	69	0	69	0	69	0	69	0	69	0	69	0	69	0
70	0	70	0	70	0	70	0	70	0	70	0	70	0	70	0
71	0	71	0	71	0	71	0	71	0	71	0	71	0	71	0
72	0	72	0	72	0	72	0	72	0	72	0	72	0	72	0
73	0	73	0	73	0	73	0	73	0	73	0	73	0	73	0
74	0	74	0	74	0	74	0	74	0	74	0	74	0	74	0
75	0	75	0	75	0	75	0	75	0	75	0	75	0	75	0
76	0	76	0	76	0	76	0	76	0	76	0	76	0	76	0
77	0	77	0	77	0	77	0	77	0	77	0	77	0	77	0
78	0	78	0	78	0	78	0	78	0	78	0	78	0	78	0
79	0	79	0	79	0	79	0	79	0	79	0	79	0	79	0
80	0	80	0	80	0	80	0	80	0	80	0	80	0	80	0
81	0	81	0	81	0	81	0	81	0	81	0	81	0	81	0
82	0	82	0	82	0	82	0	82	0	82	0	82	0	82	0
83	0	83	0	83	0	83	0	83	0	83	0	83	0	83	0
84	0	84	0	84	0	84	0	84	0	84	0	84	0	84	0
85	0	85	0	85	0	85	0	85	0	85	0	85	0	85	0
86	0	86	0	86	0	86	0	86	0	86	0	86	0	86	0
87	0	87	0	87	0	87	0	87	0	87	0	87	0	87	0
88	0	88	0	88	0	88	0	88	0	88	0	88	0	88	0
89	0	89	0	89	0	89	0	89	0	89	0	89	0	89	0
90	0	90	0	90	0	90	0	90	0	90	0	90	0	90	0
91	0	91	0	91	0	91	0	91	0	91	0	91	0	91	0
92	0	92	0	92	0	92	0	92	0	92	0	92	0	92	0
93	0	93	0	93	0	93	0	93	0	93	0	93	0	93	0
94	0	94	0	94	0	94	0	94	0	94	0	94	0	94	0
95	0	95	0	95	0	95	0	95	0	95	0	95	0	95	0
96	0	96	0	96	0	96	0	96	0	96	0	96	0	96	0
97	0	97	0	97	0	97	0	97	0	97	0	97	0	97	0
98	0	98	0	98	0	98	0	98	0	98	0	98	0	98	0
99	0	99	0	99	0	99	0	99	0	99	0	99	0	99	0
100	0	100	0	100	0	100	0	100	0	100	0	100	0	100	0
101	0	101	0	101	0	101	0	101	0	101	0	101	0	101	0
102	0	102	0	102	0	102	0	102	0	102	0	102	0	102	0
103	0	103	0	103	0	103	0	103	0	103	0	103	0	103	0
104	0	104	0	104	0	104	0	104	0	104	0	104	0	104	0
105	0	105	0	105	0	105	0	105	0	105	0	105	0	105	0
106	0	106	0	106	0	106	0	106	0	106	0	106	0	106	0
107	0	107	0	107	0	107	0	107	0	107	0	107	0	107	0
108	0	108	0	108	0	108	0	108	0	108	0	108	0	108	0
109	0	109	0	109	0	109	0	109	0	109	0	109	0	109	0
110	0	110	0	110	0	110	0	110	0	110	0	110	0	110	0
111	0	111	0	111	0	111	0	111	0	111	0	111	0	111	0
112	0	112	0	112	0	112	0	112	0	112	0	112	0	112	0
113	0	113	0	113	0	113	0	113	0	113	0	113	0	113	0
114	0	114	0	114	0	114	0	114	0	114	0	114	0	114	0
115	0	115	0	115	0	115	0	115	0	115	0	115	0	115	0
116	0	116	0	116	0	116	0	116	0	116	0	116	0	116	0
117	0	117	0	117	0	117	0	117	0	117	0	117	0	117	0
118	0	118	0	118	0	118	0	118	0	118	0	118	0	118	0
119	0	119	0	119	0	119	0	119	0	119	0	119	0	119	0
120	0	120	0	120	0	120	0	120	0	120	0	120	0	120	0
121	0	121	0	121	0	121	0	121	0	121	0	121	0	121	0
122	0	122	0	122	0	122	0	122	0	122	0	122	0	122	0
123	0	123	0	123	0	123	0	123	0	123	0	123	0	123	0
124	0	124	0	124	0	124	0	124	0	124	0	124	0	124	0
125	0	125	0	125	0	125	0	125	0	125	0	125	0	125	0
126	0	126	0	126	0	126	0	126	0	126	0	126	0	126	0
127	0	127	0	127	0	127	0	127	0	127	0	127	0	127	0
128	0	128	0	128	0	128	0	128	0	128	0	128	0	128	0
129	0	129	0	129	0	129	0	129	0	129	0	129	0	129	0
130	0	130	0	130	0	130	0	130	0	130	0	130	0	130	0
131	0	131	0	131	0	131	0	131	0	131	0	131	0	131	0
132	0	132	0	132	0	132	0	132	0	132	0	132	0	132	0
133	0	133	0	133	0	133	0	133	0	133	0	133	0	133	0
134	0	134	0	134	0	134	0	134	0	134	0	134	0	134	0
135	0	135	0	135	0	135	0	135	0	135	0	135	0	135	0
136	0	136	0	136	0	136	0	136	0	136	0	136	0	136	0
137	0	137	0	137	0	137	0	137	0	137	0	137	0	137	0
138	0	138	0	138	0	138	0	138	0	138	0	138	0	138	0
139	0	139	0	139	0	139	0	139	0	139	0	139	0	139	0
140	0	140	0	140	0	140	0	140	0	140	0	140	0	140	0
141	0	141	0	141	0	141	0	141	0	141	0	141	0	141	0
142	0	142	0	142	0	142	0	142	0	142	0	142	0	142	0
143	0	143	0	143	0	143	0	143	0	143	0	143	0	143	0
144	0	144	0	144	0	144	0	144	0	144	0	144	0	144	0
145	0	145	0	145	0	145	0	145	0	145	0	145	0	145	0
146	0	146	0	146	0	146	0	146	0	146	0	146	0	146	0
147	0	147	0	147	0	147	0	147	0	147	0	147	0	147	0
148	0	148	0	148	0	148	0	148	0	148	0	148	0	148	0
149	0	149	0	149	0	149	0	149	0	149	0	149	0	149	0
150	0	150	0	150	0	150	0	150	0	150	0	150	0	150	0
151	0	151	0	151	0	151	0	151	0	151	0	151	0	151	0
152	0	152	0	152	0	152	0	152	0	152	0	152	0	152	0
153	0	153	0	153	0	153	0	153	0	153	0	153	0	153	0
154	0	154	0	154	0	154	0	154	0	154	0	154	0	154	0
155	0	155	0	155	0	155	0	155	0	155	0	155	0	155	0
156	0	156	0	156	0	156	0	156	0	156	0	156	0	156	0
157	0	157	0	157	0	157	0	157	0	157	0	157	0	157	0
158	0	158	0	158	0	158	0	158	0	158	0	158	0	158	0
159	0	159	0	159	0	159	0	159	0	159	0	159	0	159	0
160	0	160	0	160	0	160	0	160	0	160	0	160	0	160	0
161	0	161	0	161	0	161	0	161	0	161	0	161	0	161	0
162	0	162	0	162	0	162	0	162	0	162	0	162	0	162	0
163	0	163	0	163	0	163	0	163	0	163	0	163	0	163	0
164	0	164	0	164	0	164	0	164	0	164	0	164	0	164	0
165	0	165	0	165	0	165	0	165	0	165	0	165	0	165	0
166	0	166	0	166	0	166	0	166	0	166	0	166	0	166	0
167	0	167	0	167	0	167	0	167	0	167	0	167	0	167	0
168	0	168	0	168	0	168	0	168	0	168	0	168	0	168	0
169	0	169	0	169	0	169	0	169	0	169	0	169	0	169	0
170	0	170	0	170	0	170	0	170	0	170	0	170	0	170	0
171	0	171	0	171	0	171	0	171	0	171	0	171	0	171	0
172	0	172	0	172	0	172	0	172	0	172	0	172	0	172	0
173	0	173	0	173	0	173	0	173	0	173	0	173	0	173	0
174	0	174	0	174	0	174	0	174	0	174	0	174	0	174	0
175	0	175	0	175	0	175	0	175	0	175	0	175	0	175	0
176	0	176	0	176	0	176	0	176	0	176	0	176	0	176	0
177	0	177	0	177	0	177	0	177	0	177	0	177	0	177	0
178	0	178	0	178	0	178	0	178	0	178	0	178	0	178	0
179	0	179	0	179	0	179	0	179	0	179	0	179	0	179	0
180	0	180	0	180	0	180	0	180	0	180	0	180	0	180	0
181	0	181	0	181	0	181	0	181	0	181	0	181	0	181	0
182	0	182	0	182	0	182	0	182	0	182	0	182	0	182	0
183	0	183	0	183	0	183	0	183	0	183	0	183	0	183	0
184	0	184	0	184	0	184	0	184	0	184	0	184	0	184	0
185	0	185	0	185	0	185	0	185	0	185	0	185	0	185	0
186	0	186	0	186	0	186	0	186	0	186	0	186	0	186	0
187	0	187	0	187	0	187	0	187	0	187	0	187	0	187	0
188	0	188	0	188	0	188	0	188	0	188	0	188	0	188	0
189	0	189	0	189	0	189	0	189	0	189	0	189	0	189	0
190	0	190	0	190	0	190	0	190	0	190	0	190	0	190	0
191	0	191	0	191	0	191	0	191	0	191	0	191	0	191	0
192	0	192	0	192	0	192	0	192	0	192	0	192	0	192	0
193	0	193	0	193	0	193	0	193	0	193	0	193	0	193	0
194	0	194	0	194	0	194	0	194	0	194	0	194	0	194	0
195	0	195	0	195	0	195	0	195	0	195	0	195	0	195	0
196	0	196	0	196	0	196	0	196	0	196	0	196	0	196	0
197	0	197	0	197	0	197	0	197	0	197	0	197	0	197	0
198	0	198	0	198	0	198	0	198	0	198	0	198	0	198	0
199	0	199	0	199	0	199	0	199	0	199	0	199	0	199	0
200	0	200	0	200	0	200	0	200	0	200	0	200	0	200	0
201	0	201	0	201	0	201	0	201	0	201	0	201	0	201	0
202	0	202	0	202	0	202	0	202	0	202	0	202	0	202	0
203	0	203	0	203	0	203	0	203	0	203	0	203	0	203	0
204	0	204	0	204	0	204	0	204	0	204	0	204	0	204	0
205	0	205	0	205	0	205	0	205	0	205	0	205	0	205	0
206	0	206	0	206	0	206	0	206	0	206	0	206	0	206	0
207	0	207	0	207	0	207	0	207	0	207	0	207	0	207	0
208	0	208	0	208	0	208	0	208	0	208	0	208	0	208	0
209	0	209	0	209	0	209	0	209	0	209	0	209	0	209	0
210	0	210	0	210	0	210	0	210	0	210	0	210	0	210	0
211	0	211	0	211	0	211	0	211	0	211	0	211	0	211	0
212	0	212	0	212	0	212	0	212	0	212	0	212	0	212	0
213	0	213	0	213	0	213	0	213	0	213	0	213	0	213	0
214	0	214	0	214	0	214	0	214	0	214	0	214	0	214	0
215	0	215	0	215	0	215	0	215	0	215	0	215	0	215	0
216	0	216	0	216	0	216	0	216	0	216	0	216	0	216	0
217	0	217	0	217	0	217	0	217	0	217	0	217	0	217	0
218	0	218	0	218	0	218	0	218	0	218	0	218	0	218	0
219	0	219	0	219	0	219	0	219	0	219	0	219	0	219	0
220	0	220	0	220	0	220	0	220	0	220	0	220	0	220	0
221	0	221	0	221	0	221	0	221	0	221	0	221	0	221	0
222	0	222	0	222	0	222	0	222	0	222	0	222	0	222	0
223	0	223	0	223	0	223	0	223	0	223	0	223	0	223	0
224	0	224	0	224	0	224	0	224	0	224	0	224	0	224	0
225	0	225	0	225	0	225	0	225	0	225	0	225	0	225	0
226	0	226	0	226	0	226	0	226	0	226	0	226	0	226	0
227	0	227	0	227	0	227	0	227	0	227	0	227	0	227	0
228	0	228	0	228	0	228	0	228	0	228	0	228	0	228	0
229	0	229	0	229	0	229	0	229	0	229	0	229	0	229	0
230	0	230	0	230	0	230	0	230	0	230	0	230	0	230	0
231	0	231	0	231	0	231	0	231	0	231	0	231	0	231	0
232	0	232	0	232	0	232	0	232	0	232	0	232	0	232	0
233	0	233	0	233	0	233	0	233	0	233	0	233	0	233	0
234	0	234	0	234	0	234	0	234	0	234	0	234	0	234	0
235	0	235	0	235	0	235	0	235	0	235	0	235	0	235	0
236	0	236	0	236	0	236	0	236	0	236	0	236	0	236	0
237	0	237	0	237	0	237	0	237	0	237	0	237	0	237	0
238	0	238	0	238	0	238	0	238	0	238	0	238	0	238	0
239	0	239	0	239	0	239	0	239	0	239	0	239	0	239	0
240	0	240	0	240	0	240	0	240	0	240	0	240	0	240	0
241	0	241	0	241	0	241	0	241	0	241	0	241	0	241	0
242	0	242	0	242	0	242	0	242	0	242	0	242	0	242	0
243	0	243	0	243	0	243	0	243	0	243	0	243	0	243	0
244	0	244	0	244	0	244	0	244	0	244	0	244	0	244	0
245	0	245	0	245	0	245	0	245	0	245	0	245	0	245	0
246	0	246	0	246	0	246	0	246	0	246	0	246	0	246	0
247	0	247	0	247	0	247	0	247	0	247	0	247	0	247	0
248	0	248	0	248	0	248	0	248	0	248	0	248	0	248	0
249	0	249	0	249	0	249	0	249	0	249	0	249	0	249	0
250	0	250	0	250	0	250	0	250	0	250	0	250	0	250	0
251	0	251	0	251	0	251	0	251	0	251	0	251	0	251	0
252	0	252	0	252	0	252	0	252	0	252	0	252	0	252	0
253	0	253	0	253	0	253	0	253	0	253	0	253	0	253	0
254	0	254	0	254	0	254	0	254	0	254	0	254	0	254	0
255	0	255	0	255	0	255	0	255	0	255	0	255	0	255	0
256	1	0	0	256	1	0	0	256	1	0	0	256	1	0	0
257	1	1	0	257	1	1	0	257	1	1	0	257	1	1	0
258	1	2	0	258	1	2	0	258	1	2	0	258	1	2	0
259	1	3	0	259	1	3	0	259	1	3	0	259	1	3	0
260	1	4	0	260	1	4	0	260	1	4	0	260	1	4	0
261	1	5	0	261	1	5	0	261	1	5	0	261	1	5	0
262	1	6	0	262	1	6	0	262	1	6	0	262	1	6	0
263	1	7	0	263	1	7	0	263	1	7	0	263	1	7	0
264	1	8	0	264	1	8	0	264	1	8	0	264	1	8	0
265	1	9	0	265	1	9	0	265	1	9	0	265	1	9	0
266	1	10	0	266	1	10	0	266	1	10	0	266	1	10	0
267	1	11	0	267	1	11	0	267	1	11	0	267	1	11	0
268	1	12	0	268	1	12	0	268	1	12	0	268	1	12	0
269	1	13	0	269	1	13	0	269	1	13	0	269	1	13	0
270	1	14	0	270	1	14	0	270	1	14	0	270	1	14	0
271	1	15	0	271	1	15	0	271	1	15	0	271	1	15	0
272	1	16	0	272	1	16	0	272	1	16	0	272	1	16	0
273	1	17	0	273	1	17	0	273	1	17	0	273	1	17	0
274	1	18	0	274	1	18	0	274	1	18	0	274	1	18	0
275	1	19	0	275	1	19	0	275	1	19	0	275	1	19	0
276	1	20	0	276	1	20	0	276	1	20	0	276	1	20	0
277	1	21	0	277	1	21	0	277	1	21	0	277	1	21	0
278	1	22	0	278	1	22	0	278	1	22	0	278	1	22	0
279	1	23	0	279	1	23	0	279	1	23	0	279	1	23	0
280	1	24	0	280	1	24	0	280	1	24	0	280	1	24	0
281	1	25	0	281	1	25	0	281	1	25	0	281	1	25	0
282	1	26	0	282	1	26	0	282	1	26	0	282	1	26	0
283	1	27	0	283	1	27	0	283	1	27	0	283	1	27	0
284	1	28	0	284	1	28	0	284	1	28	0	284	1	28	0
285	1	29	0	285	1	29	0	285	1	29	0	285	1	29	0
286	1	30	0	286	1	30	0	286	1	30	0	286	1	30	0
287	1	31	0	287	1	31	0	287	1	31	0	287	1	31	0
288	1	32	0	288	1	32	0	288	1	32	0	288	1	32	0
289	1	33	0	289	1	33	0	289	1	33	0	289	1	33	0
290	1	34	0	290	1	34	0	290	1	34	0	290	1	34	0
291	1	35	0	291	1	35	0	291	1	35	0	291	1	35	0
292	1	36	0	292	1	36	0	292	1	36	0	292	1	36	0
293	1	37	0	293	1	37	0	293	1	37	0	293	1	37	0
294	1	38	0	294	1	38	0	294	1	38	0	294	1	38	0
295	1	39	0	295	1	39	0	295	1	39	0	295	1	39	0
296	1	40	0	296	1	40	0	296	1	40	0	296	1	40	0
297	1	41	0	297	1	41	0	297	1	41	0	297	1	41	0
298	1	42	0	298	1	42	0	298	1	42	0	298	1	42	0
299	1	43	0	299	1	43	0	299	1	43	0	299	1	43	0
300	1	44	0	300	1	44	0	300	1	44	0	300	1	44	0
301	1	45	0	301	1	45	0	301	1	45	0	301	1	45	0
302	1	46	0	302	1	46	0	302	1	46	0	302	1	46	0
303	1	47	0	303	1	47	0	303	1	47	0	303	1	47	0
304	1	48	0	304	1	48	0	304	1	48	0	304	1	48	0
305	1	49	0	305	1	49	0	305	1	49	0	305	1	49	0
306	1	50	0	306	1	50	0	306	1	50	0	306	1	50	0
307	1	51	0	307	1	51	0	307	1	51	0	307	1	51	0
308	1	52	0	308	1	52	0	308	1	52	0	308	1	52	0
309	1	53	0	309	1	53	0	309	1	53	0	309	1	53	0
310	1	54	0	310	1	54	0	310	1	54	0	310	1	54	0
311	1	55	0	311	1	55	0	311	1	55	0	311	1	55	0
312	1	56	0	312	1	56	0	312	1	56	0	312	1	56	0
313	1	57	0	313	1	57	0	313	1	57	0	313	1	57	0
314	1	58	0	314	1	58	0	314	1	58	0	314	1	58	0
315	1	59	0	315	1	59	0	315	1	59	0	315	1	59	0
316	1	60	0	316	1	60	0	316	1	60	0	316	1	60	0
317	1	61	0	317	1	61	0	317	1	61	0	317	1	61	0
318	1	62	0	318	1	62	0	318	1	62	0	318	1	62	0
319	1	63	0	319	1	63	0	319	1	63	0	319	1	63	0
320	1	64	0	320	1	64	0	320	1	64	0	320	1	64	0
321	1	65	0	321	1	65	0	321	1	65	0	321	1	65	0
322	1	66	0	322	1	66	0	322	1	66	0	322	1	66	0
323	1	67	0	323	1	67	0	323	1	67	0	323	1	67	0
324	1	68	0	324	1	68	0	324	1	68	0	324	1	68	0
325	1	69	0	325	1	69	0	325	1	69	0	325	1	69	0
326	1	70	0	326	1	70	0	326	1	70	0	326	1	70	0
327	1	71	0	327	1	71	0	327	1	71	0	327	1	71	0
328	1	72	0	328	1	72	0	328	1	72	0	328	1	72	0
329	1	73	0	329	1	73	0	329	1	73	0	329	1	73	0
330	1	74	0	330	1	74	0	330	1	74	0	330	1	74	0
331	1	75	0	331	1	75	0	331	1	75	0	331	1	75	0
332	1	76	0	332	1	76	0	332	1	76	0	332	1	76	0
333	1	77	0	333	1	77	0	333	1	77	0	333	1	77	0
334	1	78	0	334	1	78	0	334	1	78	0	334	1	78	0
335	1	79	0	335	1	79	0	335	1	79	0	335	1	79	0
336	1	80	0	336	1	80	0	336	1	80	0	336	1	80	0
337	1	81	0	337	1	81	0	337	1	81	0	337	1	81	0
338	1	82	0	338	1	82	0	338	1	82	0	338	1	82	0
339	1	83	0	339	1	83	0	339	1	83	0	339	1	83	0
340	1	84	0	340	1	84	0	340	1	84	0	340	1	84	0
341	1	85	0	341	1	85	0	341	1	85	0	341	1	85	0
342	1	86	0	342	1	86	0	342	1	86	0	342	1	86	0
343	1	87	0	343	1	87	0	343	1	87	0	343	1	87	0
344	1	88	0	344	1	88	0	344	1	88	0	344	1	88	0
345	1	89	0	345	1	89	0	345	1	89	0	345	1	89	0
346	1	90	0	346	1	90	0	346	1	90	0	346	1	90	0
347	1	91	0	347	1	91	0	347	1	91	0	347	1	91	0
348	1	92	0	348	1	92	0	348	1	92	0	348	1	92	0
349	1	93	0	349	1	93	0	349	1	93	0	349	1	93	0
350	1	94	0	350	1	94	0	350	1	94	0	350	1	94	0
351	1	95	0	351	1	95	0	351	1	95	0	351	1	95	0
352	1	96	0	352	1	96	0	352	1	96	0	352	1	96	0
353	1	97	0	353	1	97	0	353	1	97	0	353	1	97	0
354	1	98	0	354	1	98	0	354	1	98	0	354	1	98	0
355	1	99	0	355	1	99	0	355	1	99	0	355	1	99	0
356	1	100	0	356	1	100	0	356	1	100	0	356	1	100	0
357	1	101	0	357	1	101	0	357	1	101	0	357	1	101	0
358	1	102	0	358	1	102	0	358	1	102	0	358	1	102	0
359	1	103	0	359	1	103	0	359	1	103	0	359	1	103	0
360	1	104	0	360	1	104	0	360	1	104	0	360	1	104	0
361	1	105	0	361	1	105	0	361	1	105	0	361	1	105	0
362	1	106	0	362	1	106	0	362	1	106	0	362	1	106	0
363	1	107	0	363	1	107	0	363	1	107	0	363	1	107	0
364	1	108	0	364	1	108	0	364	1	108	0	364	1	108	0
365	1	109	0	365	1	109	0	365	1	109	0	365	1	109	0
366	1	110	0	366	1	110	0	366	1	110	0	366	1	110	0
367	1	111	0	367	1	111	0	367	1	111	0	367	1	111	0
368	1	112	0	368	1	112	0	368	1	112	0	368	1	112	0
369	1	113	0	369	1	113	0	369	1	113	0	369	1	113	0
370	1	114	0	370	1	114	0	370	1	114	0	370	1	114	0
371	1	115	0	371	1	115	0	371	1	115	0	371	1	115	0
372	1	116	0	372	1	116	0	372	1	116	0	372	1	116	0
373	1	117	0	373	1	117	0	373	1	117	0	373	1	117	0
374	1	118	0	374	1	118	0	374	1	118	0	374	1	118	0
375	1	119	0	375	1	119	0	375	1	119	0	375	1	119	0
376	1	120	0	376	1	120	0	376	1	120	0	376	1	120	0
377	1	121	0	377	1	121	0	377	1	121	0	377	1	121	0
378	1	122	0	378	1	122	0	378	1	122	0	378	1	122	0
379	1	123	0	379	1	123	0	379	1	123	0	379	1	123	0
380	1	124	0	380	1	124	0	380	1	124	0	380	1	124	0
381	1	125	0	381	1	125	0	381	1	125	0	381	1	125	0
382	1	126	0	382	1	126	0	382	1	126	0	382	1	126	0
383	1	127	0	383	1	127	0	383	1	127	0	383	1	127	0
384	1	128	0	384	1	128	0	384	1	128	0	384	1	128	0
385	1	129	0	385	1	129	0	385	1	129	0	385	1	129	0
386	1	130	0	386	1	130	0	386	1	130	0	386	1	130	0
387	1	131	0	387	1	131	0	387	1	131	0	387	1	131	0
388	1	132	0	388	1	132	0	388	1	132	0	388	1	132	0
389	1	133	0	389	1	133	0	389	1	133	0	389	1	133	0
390	1	134	0	390	1	134	0	390	1	134	0	390	1	134	0
391	1	135	0	391	1	135	0	391	1	135	0	391	1	135	0
392	1	136	0	392	1	136	0	392	1	136	0	392	1	136	0
393	1	137	0	393	1	137	0	393	1	137	0	393	1	137	0
394	1	138	0	394	1	138	0	394	1	138	0	394	1	138	0
395	1	139	0	395	1	139	0	395	1	139	0	395	1	139	0
396	1	140	0	396	1	140	0	396	1	140	0	396	1	140	0
397	1	141	0	397	1	141	0	397	1	141	0	397	1	141	0
398	1	142	0	398	1	142	0	398	1	142	0	398	1	142	0
399	1	143	0	399	1	143	0	399	1	143	0	399	1	143	0
400	1	144	0	400	1	144	0	400	1	144	0	400	1	144	0
401	1	145	0	401	1	145	0	401	1	145	0	401	1	145	0
402	1	146	0	402	1	146	0	402	1	146	0	402	1	146	0
403	1	147	0	403	1	147	0	403	1	147	0	403	1	147	0
404	1	148	0	404	1	148	0	404	1	148	0	404	1	148	0
405	1	149	0	405	1	149	0	405	1	149	0	405	1	149	0
406	1	150	0	406	1	150	0	406	1	150	0	406	1	150	0
407	1	151	0	407	1	151	0	407	1	151	0	407	1	151	0
408	1	152	0	408	1	152	0	408	1	152	0	408	1	152	0
409	1	153	0	409	1	153	0	409	1	153	0	409	1	153	0
410	1	154	0	410	1	154	0	410	1	154	0	410	1	154	0
411	1	155	0	411	1	155	0	411	1	155	0	411	1	155	0
412	1	156	0	412	1	156	0	412	1	156	0	412	1	156	0
413	1	157	0	413	1	157	0	413	1	157	0	413	1	157	0
414	1	158	0	414	1	158	0	414	1	158	0	414	1	158	0
415	1	159	0	415	1	159	0	415	1	159	0	415	1	159	0
416	1	160	0	416	1	160	0	416	1	160	0	416	1	160	0
417	1	161	0	417	1	161	0	417	1	161	0	417	1	161	0
418	1	162	0	418	1	162	0	418	1	162	0	418	1	162	0
419	1	163	0	419	1	163	0	419	1	163	0	419	1	163	0
420	1	164	0	420	1	164	0	420	1	164	0	420	1	164	0
421	1	165	0	421	1	165	0	421	1	165	0	421	1	165	0
422	1	166	0	422	1	166	0	422	1	166	0	422	1	166	0
423	1	167	0	423	1	167	0	423	1	167	0	423	1	167	0
424	1	168	0	424	1	168	0	424	1	168	0	424	1	168	0
425	1	169	0	425	1	169	0	425	1	169	0	425	1	169	0
426	1	170	0	426	1	170	0	426	1	170	0	426	1	170	0
427	1	171	0	427	1	171	0	427	1	171	0	427	1	171	0
428	1	172	0	428	1	172	0	428	1	172	0	428	1	172	0
429	1	173	0	429	1	173	0	429	1	173	0	429	1	173	0
430	1	174	0	430	1	174	0	430	1	174	0	430	1	174	0
431	1	175	0	431	1	175	0	431	1	175	0	431	1	175	0
432	1	176	0	432	1	176	0	432	1	176	0	432	1	176	0
433	1	177	0	433	1	177	0	433	1	177	0	433	1	177	0
434	1	178	0	434	1	178	0	434	1	178	0	434	1	178	0
435	1	179	0	435	1	179	0	435	1	179	0	435	1	179	0
436	1	180	0	436	1	180	0	436	1	180	0	436	1	180	0
437	1	181	0	437	1	181	0	437	1	181	0	437	1	181	0
438	1	182	0	438	1	182	0	438	1	182	0	438	1	182	0
439	1	183	0	439	1	183	0	439	1	183	0	439	1	183	0
440	1	184	0	440	1	184	0	440	1	184	0	440	1	184	0
441	1	185	0	441	1	185	0	441	1	185	0	441	1	185	0
442	1	186	0	442	1	186	0	442	1	186	0	442	1	186	0
443	1	187	0	443	1	187	0	443	1	187	0	443	1	187	0
444	1	188	0	444	1	188	0	444	1	188	0	444	1	188	0
445	1	189	0	445	1	189	0	445	1	189	0	445	1	189	0
446	1	190	0	446	1	190	0	446	1	190	0	446	1	190	0
447	1	191	0	447	1	191	0	447	1	191	0	447	1	191	0
448	1	192	0	448	1	192	0	448	1	192	0	448	1	192	0
449	1	193	0	449	1	193	0	449	1	193	0	449	1	193	0
450	1	194	0	450	1	194	0	450	1	194	0	450	1	194	0
451	1	195	0	451	1	195	0	451	1	195	0	451	1	195	0
452	1	196	0	452	1	196	0	452	1	196	0	452	1	196	0
453	1	197	0	453	1	197	0	453	1	197	0	453	1	197	0
454	1	198	0	454	1	198	0	454	1	198	0	454	1	198	0
455	1	199	0	455	1	199	0	455	1	199	0	455	1	199	0
456	1	200	0	456	1	200	0	456	1	200	0	456	1	200	0
457	1	201	0	457	1	201	0	457	1	201	0	457	1	201	0
458	1	202	0	458	1	202	0	458	1	202	0	458	1	202	0
459	1	203	0	459	1	203	0	459	1	203	0	459	1	203	0
460	1	204	0	460	1	204	0	460	1	204	0	460	1	204	0
461	1	205	0	461	1	205	0	461	1	205	0	461	1	205	0
462	1	206	0	462	1	206	0	462	1	206	0	462	1	206	0
463	1	207	0	463	1	207	0	463	1	207	0	463	1	207	0
464	1	208	0	464	1	208	0	464	1	208	0	464	1	208	0
465	1	209	0	465	1	209	0	465	1	209	0	465	1	209	0
466	1	210	0	466	1	210	0	466	1	210	0	466	1	210	0
467	1	211	0	467	1	211	0	467	1	211	0	467	1	211	0
468	1	212	0	468	1	212	0	468	1	212	0	468	1	212	0
469	1	213	0	469	1	213	0	469	1	213	0	469	1	213	0
470	1	214	0	470	1	214	0	470	1	214	0	470	1	214	0
471	1	215	0	471	1	215	0	471	1	215	0	471	1	215	0
472	1	216	0	472	1	216	0	472	1	216	0	472	1	216	0
473	1	217	0	473	1	217	0	473	1	217	0	473	1	217	0
474	1	218	0	474	1	218	0	474	1	218	0	474	1	218	0
475	1	219	0	475	1	219	0	475	1	219	0	475	1	219	0
476	1	220	0	476	1	220	0	476	1	220	0	476	1	220	0
477	1	221	0	477	1	221	0	477	1	221	0	477	1	221	0
478	1	222	0	478	1	222	0	478	1	222	0	478	1	222	0
479	1	223	0	479	1	223	0	479	1	223	0	479	1	223	0
480	1	224	0	480	1	224	0	480	1	224	0	480	1	224	0
481	1	225	0	481	1	225	0	481	1	225	0	481	1	225	0
482	1	226	0	482	1	226	0	482	1	226	0	482	1	226	0
483	1	227	0	483	1	227	0	483	1	227	0	483	1	227	0
484	1	228	0	484	1	228	0	484	1	228	0	484	1	228	0
485	1	229	0	485	1	229	0	485	1	229	0	485	1	229	0
486	1	230	0	486	1	230	0	486	1	230	0	486	1	230	0
487	1	231	0	487	1	231	0	487	1	231	0	487	1	231	0
488	1	232	0	488	1	232	0	488	1	232	0	488	1	232	0
489	1	233	0	489	1	233	0	489	1	233	0	489	1	233	0
490	1	234	0	490	1	234	0	490	1	234	0	490	1	234	0
491	1	235	0	491	1	235	0	491	1	235	0	491	1	235	0
492	1	236	0	492	1	236	0	492	1	236	0	492	1	236	0
493	1	237	0	493	1	237	0	493	1	237	0	493	1	237	0
494	1	238	0	494	1	238	0	494	1	238	0	494	1	238	0
495	1	239	0	495	1	239	0	495	1	239	0	495	1	239	0
496	1	240	0	496	1	240	0	496	1	240	0	496	1	240	0
497	1	241	0	497	1	241	0	497	1	241	0	497	1	241	0
498	1	242	0	498	1	242	0	498	1	242	0	498	1	242	0
499	1	243	0	499	1	243	0	499	1	243	0	499	1	243	0
500	1	244	0	500	1	244	0	500	1	244	0	500	1	244	0
501	1	245	0	501	1	245	0	501	1	245	0	501	1	245	0
502	1	246	0	502	1	246	0	502	1	246	0	502	1	246	0
503	1	247	0	503	1	247	0	503	1	247	0	503	1	247	0
504	1	248	0	504	1	248	0	504	1	248	0	504	1	248	0
505	1	249	0	505	1	249	0	505	1	249	0	505	1	249	0
506	1	250	0	506	1	250	0	506	1	250	0	506	1	250	0
507	1	251	0	507	1	251	0	507	1	251	0	507	1	251	0
508	1	252	0	508	1	252	0	508	1	252	0	508	1	252	0
509	1	253	0	509	1	253	0	509	1	253	0	509	1	253	0
510	1	254	0	510	1	254	0	510	1	254	0	510	1	254	0
511	1	255	0	511	1	255	0	511	1	255	0	511	1	255	0
512	2	0	0	512	2	0	0	512	2	0	0	512	2	0	0
513	2	1	0	513	2	1	0	513	2	1	0	513	2	1	0
514	2	2	0	514	2	2	0	514	2	2	0	514	2	2	0
515	2	3	0	515	2	3	0	515	2	3	0	515	2	3	0
516	2	4	0	516	2	4	0	516	2	4	0	516	2	4	0
517	2	5	0	517	2	5	0	517	2	5	0	517	2	5	0
518	2	6	0	518	2	6	0	518	2	6	0	518	2	6	0
519	2	7	0	519	2	7	0	519	2	7	0	519	2	7	0
520	2	8	0	520	2	8	0	520	2	8	0	520	2	8	0
521	2	9	0	521	2	9	0	521	2	9	0	521	2	9	0
522	2	10	0	522	2	10	0	522	2	10	0	522	2	10	0
523	2	11	0	523	2	11	0	523	2	11	0	523	2	11	0
524	2	12	0	524	2	12	0	524	2	12	0	524	2	12	0
525	2	13	0	525	2	13	0	525	2	13	0	525	2	13	0
526	2	14	0	526	2	14	0	526	2	14	0	526	2	14	0
527	2	15	0	527	2	15	0	527	2	15	0	527	2	15	0
528	2	16	0	528	2	16	0	528	2	16	0	528	2	16	0
529	2	17	0	529	2	17	0	529	2	17	0	529	2	17	0
530	2	18	0	530	2	18	0	530	2	18	0	530	2	18	0
531	2	19	0	531	2	19	0	531	2	19	0	531	2	19	0
532	2	20	0	532	2	20	0	532	2	20	0	532	2	20	0
533	2	21	0	533	2	21	0	533	2	21	0	533	2	21	0
534	2	22	0	534	2	22	0	534	2	22	0	534	2	22	0
535	2	23	0	535	2	23	0	535	2	23	0	535	2	23	0
536	2	24	0	536	2	24	0	536	2	24	0	536	2	24	0
537	2	25	0	537	2	25	0	537	2	25	0	537	2	25	0
538	2	26	0	538	2	26	0	538	2	26	0	538	2	26	0
539	2	27	0	539	2	27	0	539	2	27	0	539	2	27	0
540	2	28	0	540	2	28	0	540	2	28	0	540	2	28	0
541	2	29	0	541	2	29	0	541	2	29	0	541	2	29	0
542	2	30	0	542	2	30	0	542	2	30	0	542	2	30	0
543	2	31	0	543	2	31	0	543	2	31	0	543	2	31	0
544	2	32	0	544	2	32	0	544	2	32	0	544	2	32	0
545	2	33	0	545	2	33	0	545	2	33	0	545	2	33	0
546	2	34	0	546	2	34	0	546	2	34	0	546	2	34	0
547	2	35	0	547	2	35	0	547	2	35	0	547	2	35	0
548	2	36	0	548	2	36	0	548	2	36	0	548	2	36	0
549	2	37	0	549	2	37	0	549	2	37	0	549	2	37	0
550	2	38	0	550	2	38	0	550	2	38	0	550	2	38	0
551	2	39	0	551	2	39	0	551	2	39	0	551	2	39	0
552	2	40	0	552	2	40	0	552	2	40	0	552	2	40	0
553	2	41	0	553	2	41	0	553	2	41	0	553	2	41	0
554	2	42	0	554	2	42	0	554	2	42	0	554	2	42	0
555	2	43	0	555	2	43	0	555	2	43	0	555	2	43	0
556	2	44	0	556	2	44	0	556	2	44	0	556	2	44	0
557	2	45	0	557	2	45	0	557	2	45	0	557	2	45	0
558	2	46	0	558	2	46	0	558	2	46	0	558	2	46	0
559	2	47	0	559	2	47	0	559	2	47	0	559	2	47	0
560	2	48	0	560	2	48	0	560	2	48	0	560	2	48	0
561	2	49	0	561	2	49	0	561	2	49	0	561	2	49	0
562	2	50	0	562	2	50	0	562	2	50	0	562	2	50	0
563	2	51	0	563	2	51	0	563	2	51	0	563	2	51	0
564	2	52	0	564	2	52	0	564	2	52	0	564	2	52	0
565	2	53	0	565	2	53	0	565	2	53	0	565	2	53	0
566	2	54	0	566	2	54	0	566	2	54	0	566	2	54	0
567	2	55	0	567	2	55	0	567	2	55	0	567	2	55	0
568	2	56	0	568	2	56	0	568	2	56	0	568	2	56	0
569	2	57	0	569	2	57	0	569	2	57	0	569	2	57	0
570	2	58	0	570	2	58	0	570	2	58	0	570	2	58	0
571	2	59	0	571	2	59	0	571	2	59	0	571	2	59	0
572	2	60	0	572	2	60	0	572	2	60	0	572	2	60	0
573	2	61	0	573	2	61	0	573	2	61	0	573	2	61	0
574	2	62	0	574	2	62	0	574	2	62	0	574	2	62	0
575	2	63	0	575	2	63	0	575	2	63	0	575	2	63	0
576	2	64	0	576	2	64	0	576	2	64	0	576	2	64	0
577	2	65	0	577	2	65	0	577	2	65	0	577	2	65	0
578	2	66	0	578	2	66	0	578	2	66	0	578	2	66	0
579	2	67	0	579	2	67	0	579	2	67	0	579	2	67	0
580	2	68	0	580	2	68	0	580	2	68	0	580	2	68	0
581	2	69	0	581	2	69	0	581	2	69	0	581	2	69	0
582	2	70	0	582	2	70	0	582	2	70	0	582	2	70	0
583	2	71	0	583	2	71	0	583	2	71	0	583	2	71	0
584	2	72	0	584	2	72	0	584	2	72	0	584	2	72	0
585	2	73	0	585	2	73	0	585	2	73	0	585	2	73	0
586	2	74	0	586	2	74	0	586	2	74	0	586	2	74	0
587	2	75	0	587	2	75	0	587	2	75	0	587	2	75	0
588	2	76	0	588	2	76	0	588	2	76	0	588	2	76	0
589	2	77	0	589	2	77	0	589	2	77	0	589	2	77	0
590	2	78	0	590	2	78	0	590	2	78	0	590	2	78	0
591	2	79	0	591	2	79	0	591	2	79	0	591	2	79	0
592	2	80	0	592	2	80	0	592	2	80	0	592	2	80	0
593	2	81	0	593	2	81	0	593	2	81	0	593	2	81	0
594	2	82	0	594	2	82	0	594	2	82	0	594	2	82	0
595	2	83	0	595	2	83	0	595	2	83	0	595	2	83	0
596	2	84	0	596	2	84	0	596	2	84	0	596	2	84	0
597	2	85	0	597	2	85	0	597	2	85	0	597	2	85	0
598	2	86	0	598	2	86	0	598	2	86	0	598	2	86	0
599	2	87	0	599	2	87	0	599	2	87	0	599	2	87	0
600	2	88	0	600	2	88	0	600	2	88	0	600	2	88	0
601	2	89	0	601	2	89	0	601	2	89	0	601	2	89	0
602	2	90	0	602	2	90	0	602	2	90	0	602	2	90	0
603	2	91	0	603	2	91	0	603	2	91	0	603	2	91	0
604	2	92	0	604	2	92	0	604	2	92	0	604	2	92	0
605	2	93	0	605	2	93	0	605	2	93	0	605	2	93	0
606	2	94	0	606	2	94	0	606	2	94	0	606	2	94	0
607	2	95	0	607	2	95	0	607	2	95	0	607	2	95	0
608	2	96	0	608	2	96	0	608	2	96	0	608	2	96	0
609	2	97	0	609	2	97	0	609	2	97	0	609	2	97	0
610	2	98	0	610	2	98	0	610	2	98	0	610	2	98	0
611	2	99	0	611	2	99	0	611	2	99	0	611	2	99	0
612	2	100	0	612	2	100	0	612	2	100	0	612	2	100	0
613	2	101	0	613	2	101	0	613	2	101	0	613	2	101	0
614	2	102	0	614	2	102	0	614	2	102	0	614	2	102	0
615	2	103	0	615	2	103	0	615	2	103	0	615	2	103	0
616	2	104	0	616	2	104	0	616	2	104	0	616	2	104	0
617	2	105	0	617	2	105	0	617	2	105	0	617	2	105	0
618	2	106	0	618	2	106	0	618	2	106	0	618	2	106	0
619	2	107	0	619	2	107	0	619	2	107	0	619	2	107	0
620	2	108	0	620	2	108	0	620	2	108	0	620	2	108	0
621	2	109	0	621	2	109	0	621	2	109	0	621	2	109	0
622	2	110	0	622	2	110	0	622	2	110	0	622	2	110	0
623	2	111	0	623	2	111	0	623	2	111	0	623	2	111	0
624	2	112	0	624	2	112	0	624	2	112	0	624	2	112	0
625	2	113	0	625	2	113	0	625	2	113	0	625	2	113	0
626	2	114	0	626	2	114	0	626	2	114	0	626	2	114	0
627	2	115	0	627	2	115	0	627	2	115	0	627	2	115	0
628	2	116	0	628	2	116	0	628	2	116	0	628	2	116	0
629	2	117	0	629	2	117	0	629	2	117	0	629	2	117	0
630	2	118	0	630	2	118	0	630	2	118	0	630	2	118	0
631	2	119	0	631	2	119	0	631	2	119	0	631	2	119	0
632	2	120	0	632	2	120	0	632	2	120	0	632	2	120	0
633	2	121	0	633	2	121	0	633	2	121	0	633	2	121	0
634	2	122	0	634	2	122	0	634	2	122	0	634	2	122	0
635	2	123	0	635	2	123	0	635	2	123	0	635	2	123	0
636	2	124	0	636	2	124	0	636	2	124	0	636	2	124	0
637	2	125	0	637	2	125	0	637	2	125	0	637	2	125	0
638	2	126	0	638	2	126	0	638	2	126	0	638	2	126	0
639	2	127	0	639	2	127	0	639	2	127	0	639	2	127	0
640	2	128	0	640	2	128	0	640	2	128	0	640	2	128	0
641	2	129	0	641	2	129	0	641	2	129	0	641	2	129	0
642	2	130	0	642	2	130	0	642	2	130	0	642	2	130	0
643	2	131	0	643	2	131	0	643	2	131	0	643	2	131	0
644	2	132	0	644	2	132	0	644	2	132	0	644	2	132	0
645	2	133	0	645	2	133	0	645	2	133	0	645	2	133	0
646	2	134	0	646	2	134	0	646	2	134	0	646	2	134	0
647	2	135	0	647	2	135	0	647	2	135	0	647	2	135	0
648	2	136	0	648	2	136	0	648	2	136	0	648	2	136	0
649	2	137	0	649	2	137	0	649	2	137	0	649	2	137	0
650	2	138	0	650	2	138	0	650	2	138	0	650	2	138	0
651	2	139	0	651	2	139	0	651	2	139	0	651	2	139	0
652	2	140	0	652	2	140	0	652	2	140	0	652	2	140	0
653	2	141	0	653	2	141	0	653	2	141	0	653	2	141	0
654	2	142	0	654	2	142	0	654	2	142	0	654	2	142	0
655	2	143	0	655	2	143	0	655	2	143	0	655	2	143	0
656	2	144	0	656	2	144	0	656	2	144	0	656	2	144	0
657	2	145	0	657	2	145	0	657	2	145	0	657	2	145	0
658	2	146	0	658	2	146	0	658	2	146	0	658	2	146	0
659	2	147	0	659	2	147	0	659	2	147	0	659	2	147	0
660	2	148	0	660	2	148	0	660	2	148	0	660	2	148	0
661	2	149	0	661	2	149	0	661	2	149	0	661	2	149	0
662	2	150	0	662	2	150	0	662	2	150	0	662	2	150	0
663	2	151	0	663	2	151	0	663	2	151	0	663	2	151	0
664	2	152	0	664	2	152	0	664	2	152	0	664	2	152	0
665	2	153	0	665	2	153	0	665	2	153	0	665	2	153	0
666	2	154	0	666	2	154	0	666	2	154	0	666	2	154	0
667	2	155	0	667	2	155	0	667	2	155	0	667	2	155	0
668	2	156	0	668	2	156	0	668	2	156	0	668	2	156	0
669	2	157	0	669	2	157	0	669	2	157	0	669	2	157	0
670	2	158	0	670	2	158	0	670	2	158	0	670	2	158	0
671	2	159	0	671	2	159	0	671	2	159	0	671	2	159	0
672	2	160	0	672	2	160	0	672	2	160	0	672	2	160	0
673	2	161	0	673	2	161	0	673	2	161	0	673	2	161	0
674	2	162	0	674	2	162	0	674	2	162	0	674	2	162	0
675	2	163	0	675	2	163	0	675	2	163	0	675	2	163	0
676	2	164	0	676	2	164	0	676	2	164	0	676	2	164	0
677	2	165	0	677	2	165	0	677	2	165	0	677	2	165	0
678	2	166	0	678	2	166	0	678	2	166	0	678	2	166	0
679	2	167	0	679	2	167	0	679	2	167	0	679	2	167	0
680	2	168	0	680	2	168	0	680	2	168	0	680	2	168	0
681	2	169	0	681	2	169	0	681	2	169	0	681	2	169	0
682	2	170	0	682	2	170	0	682	2	170	0	682	2	170	0
683	2	171	0	683	2	171	0	683	2	171	0	683	2	171	0
684	2	172	0	684	2	172	0	684	2	172	0	684	2	172	0
685	2	173	0	685	2	173	0	685	2	173	0	685	2	173	0
686	2	174	0	686	2	174	0	686	2	174	0	686	2	174	0
687	2	175	0	687	2	175	0	687	2	175	0	687	2	175	0
688	2	176	0	688	2	176	0	688	2	176	0	688	2	176	0
689	2	177	0	689	2	177	0	689	2	177	0	689	2	177	0
690	2	178	0	690	2	178	0	690	2	178	0	690	2	178	0
691	2	179	0	691	2	179	0	691	2	179	0	691	2	179	0
692	2	180	0	692	2	180	0	692	2	180	0	692	2	180	0
693	2	181	0	693	2	181	0	693	2	181	0	693	2	181	0
694	2	182	0	694	2	182	0	694	2	182	0	694	2	182	0
695	2	183	0	695	2	183	0	695	2	183	0	695	2	183	0
696	2	184	0	696	2	184	0	696	2	184	0	696	2	184	0
697	2	185	0	697	2	185	0	697	2	185	0	697	2	185	0
698	2	186	0	698	2	186	0	698	2	186	0	698	2	186	0
699	2	187	0	699	2	187	0	699	2	187	0	699	2	187	0
700	2	188	0	700	2	188	0	700	2	188	0	700	2	188	0
701	2	189	0	701	2	189	0	701	2	189	0	701	2	189	0
702	2	190	0	702	2	190	0	702	2	190	0	702	2	190	0
703	2	191	0	703	2	191	0	703	2	191	0	703	2	191	0
704	2	192	0	704	2	192	0	704	2	192	0	704	2	192	0
705	2	193	0	705	2	193	0	705	2	193	0	705	2	193	0
706	2	194	0	706	2	194	0	706	2	194	0	706	2	194	0
707	2	195	0	707	2	195	0	707	2	195	0	707	2	195	0
708	2	196	0	708	2	196	0	708	2	196	0	708	2	196	0
709	2	197	0	709	2	197	0	709	2	197	0	709	2	197	0
710	2	198	0	710	2	198	0	710	2	198	0	710	2	198	0
711	2	199	0	711	2	199	0	711	2	199	0	711	2	199	0
712	2	200	0	712	2	200	0	712	2	200	0	712	2	200	0
713	2	201	0	713	2	201	0	713	2	201	0	713	2	201	0
714	2	202	0	714	2	202	0	714	2	202	0	714	2	202	0
715	2	203	0	715	2	203	0	715	2	203	0	715	2	203	0
716	2	204	0	716	2	204	0	716	2	204	0	716	2	204	0
717	2	205	0	717	2	205	0	717	2	205	0	717	2	205	0
718	2	206	0	718	2	206	0	718	2	206	0	718	2	206	0
719	2	207	0	719	2	207	0	719	2	207	0	719	2	207	0
720	2	208	0	720	2	208	0	720	2	208	0	720	2	208	0
721	2	209	0	721	2	209	0	721	2	209	0	721	2	209	0
722	2	210	0	722	2	210	0	722	2	210	0	722	2	210	0
723	2	211	0	723	2	211	0	723	2	211	0	723	2	211	0
724	2	212	0	724	2	212	0	724	2	212	0	724	2	212	0
725	2	213	0	725	2	213	0	725	2	213	0	725	2	213	0
726	2	214	0	726	2	214	0	726	2	214	0	726	2	214	0
727	2	215	0	727	2	215	0	727	2	215	0	727	2	215	0
728	2	216	0	728	2	216	0	728	2	216	0	728	2	216	0
729	2	217	0	729	2	217	0	729	2	217	0	729	2	217	0
730	2	218	0	730	2	218	0	730	2	218	0	730	2	218	0
731	2	219	0	731	2	219	0	731	2	219	0	731	2	219	0
732	2	220	0	732	2	220	0	732	2	220	0	732	2	220	0
733	2	221	0	733	2	221	0	733	2	221	0	733	2	221	0
734	2	222	0	734	2	222	0	734	2	222	0	734	2	222	0
735	2	223	0	735	2	223	0	735	2	223	0	735	2	223	0
736	2	224	0	736	2	224	0	736	2	224	0	736	2	224	0
737	2	225	0	737	2	225	0	737	2	225	0	737	2	225	0
738	2	226	0	738	2	226	0	738	2	226	0	738	2	226	0
739	2	227	0	739	2	227	0	739	2	227	0	739	2	227	0
740	2	228	0	740	2	228	0	740	2	228	0	740	2	228	0
741	2	229	0	741	2	229	0	741	2	229	0	741	2	229	0
742	2	230	0	742	2	230	0	742	2	230	0	742	2	230	0
743	2	231	0	743	2	231	0	743	2	231	0	743	2	231	0
744	2	232	0	744	2	232	0	744	2	232	0	744	2	232	0
745	2	233	0	745	2	233	0	745	2	233	0	745	2	233	0
746	2	234	0	746	2	234	0	746	2	234	0	746	2	234	0
747	2	235	0	747	2	235	0	747	2	235	0	747	2	235	0
748	2	236	0	748	2	236	0	748	2	236	0	748	2	236	0
749	2	237	0	749	2	237	0	749	2	237	0	749	2	237	0
750	2	238	0	750	2	238	0	750	2	238	0	750	2	238	0
751	2	239	0	751	2	239	0	751	2	239	0	751	2	239	0
752	2	240	0	752	2	240	0	752	2	240	0	752	2	240	0
753	2	241	0	753	2	241	0	753	2	241	0	753	2	241	0
754	2	242	0	754	2	242	0	754	2	242	0	754	2	242	0
755	2	243	0	755	2	243	0	755	2	243	0	755	2	243	0
756	2	244	0	756	2	244	0	756	2	244	0	756	2	244	0
757	2	245	0	757	2	245	0	757	2	245	0	757	2	245	0
758	2	246	0	758	2	246	0	758	2	246	0	758	2	246	0
759	2	247	0	759	2	247	0	759	2	247	0	759	2	247	0
760	2	248	0	760	2	248	0	760	2	248	0	760	2	248	0
761	2	249	0	761	2	249	0	761	2	249	0	761	2	249	0
762	2	250	0	762	2	250	0	762	2	250	0	762	2	250	0
763	2	251	0	763	2	251	0	763	2	251	0	763	2	251	0
764	2	252	0	764	2	252	0	764	2	252	0	764	2	252	0
765	2	253	0	765	2	253	0	765	2	253	0	765	2	253	0
766	2	254	0	766	2	254	0	766	2	254	0	766	2	254	0
767	2	255	0	767	2	255	0	767	2	255	0	767	2	255	0
768	3	0	0	768	3	0	0	768	3	0	0	768	3	0	0
769	3	1	0	769	3	1	0	769	3	1	0	769	3	1	0
770	3	2	0	770	3	2	0	770	3	2	0	770	3	2	0
771	3	3	0	771	3	3	0	771	3	3	0	771	3	3	0
772	3	4	0	772	3	4	0	772	3	4	0	772	3	4	0
773	3	5	0	773	3	5	0	773	3	5	0	773	3	5	0
774	3	6	0	774	3	6	0	774	3	6	0	774	3	6	0
775	3	7	0	775	3	7	0	775	3	7	0	775	3	7	0
776	3	8	0	776	3	8	0	776	3	8	0	776	3	8	0
777	3	9	0	777	3	9	0	777	3	9	0	777	3	9	0
778	3	10	0	778	3	10	0	778	3	10	0	778	3	10	0
779	3	11	0	779	3	11	0	779	3	11	0	779	3	11	0
780	3	12	0	780	3	12	0	780	3	12	0	780	3	12	0
781	3	13	0	781	3	13	0	781	3	13	0	781	3	13	0
782	3	14	0	782	3	14	0	782	3	14	0	782	3	14	0
783	3	15	0	783	3	15	0	783	3	15	0	783	3	15	0
784	3	16	0	784	3	16	0	784	3	16	0	784	3	16	0
785	3	17	0	785	3	17	0	785	3	17	0	785	3	17	0
786	3	18	0	786	3	18	0	786	3	18	0	786	3	18	0
787	3	19	0	787	3	19	0	787	3	19	0	787	3	19	0
788	3	20	0	788	3	20	0	788	3	20	0	788	3	20	0
789	3	21	0	789	3	21	0	789	3	21	0	789	3	21	0
790	3	22	0	790	3	22	0	790	3	22	0	790	3	22	0
791	3	23	0	791	3	23	0	791	3	23	0	791	3	23	0
792	3	24	0	792	3	24	0	792	3	24	0	792	3	24	0
793	3	25	0	793	3	25	0	793	3	25	0	793	3	25	0
794	3	26	0	794	3	26	0	794	3	26	0	794	3	26	0
795	3	27	0	795	3	27	0	795	3	27	0	795	3	27	0
796	3	28	0	796	3	28	0	796	3	28	0	796	3	28	0
797	3	29	0	797	3	29	0	797	3	29	0	797	3	29	0
798	3	30	0	798	3	30	0	798	3	30	0	798	3	30	0
799	3	31	0	799	3	31	0	799	3	31	0	799	3	31	0
800	3	32	0	800	3	32	0	800	3	32	0	800	3	32	0
801	3	33	0	801	3	33	0	801	3	33	0	801	3	33	0
802	3	34	0	802	3	34	0	802	3	34	0	802	3	34	0
803	3	35	0	803	3	35	0	803	3	35	0	803	3	35	0
804	3	36	0	804	3	36	0	804	3	36	0	804	3	36	0
805	3	37	0	805	3	37	0	805	3	37	0	805	3	37	0
806	3	38	0	806	3	38	0	806	3	38	0	806	3	38	0
807	3	39	0	807	3	39	0	807	3	39	0	807	3	39	0
808	3	40	0	808	3	40	0	808	3	40	0	808	3	40	0
809	3	41	0	809	3	41	0	809	3	41	0	809	3	41	0
810	3	42	0	810	3	42	0	810	3	42	0	810	3	42	0
811	3	43	0	811	3	43	0	811	3	43	0	811	3	43	0
812	3	44	0	812	3	44	0	812	3	44	0	812	3	44	0
813	3	45	0	813	3	45	0	813	3	45	0	813	3	45	0
814	3	46	0	814	3	46	0	814	3	46	0	814	3	46	0
815	3	47	0	815	3	47	0	815	3	47	0	815	3	47	0
816	3	48	0	816	3	48	0	816	3	48	0	816	3	48	0
817	3	49	0	817	3	49	0	817	3	49	0	817	3	49	0
818	3	50	0	818	3	50	0	818	3	50	0	818	3	50	0
819	3	51	0	819	3	51	0	819	3	51	0	819	3	51	0
820	3	52	0	820	3	52	0	820	3	52	0	820	3	52	0
821	3	53	0	821	3	53	0	821	3	53	0	821	3	53	0
822	3	54	0	822	3	54	0	822	3	54	0	822	3	54	0
823	3	55	0	823	3	55	0	823	3	55	0	823	3	55	0
824	3	56	0	824	3	56	0	824	3	56	0	824	3	56	0
825	3	57	0	825	3	57	0	825	3	57	0	825	3	57	0
826	3	58	0	826	3	58	0	826	3	58	0	826	3	58	0
827	3	59	0	827	3	59	0	827	3	59	0	827	3	59	0
828	3	60	0	828	3	60	0	828	3	60	0	828	3	60	0
829	3	61	0	829	3	61	0	829	3	61	0	829	3	61	0
830	3	62	0	830	3	62	0	830	3	62	0	830	3	62	0
831	3	63	0	831	3	63	0	831	3	63	0	831	3	63	0
832	3	64	0	832	3	64	0	832	3	64	0	832	3	64	0
833	3	65	0	833	3	65	0	833	3	65	0	833	3	65	0
834	3	66	0	834	3	66	0	834	3	66	0	834	3	66	0
835	3	67	0	835	3	67	0	835	3	67	0	835	3	67	0
836	3	68	0	836	3	68	0	836	3	68	0	836	3	68	0
837	3	69	0	837	3	69	0	837	3	69	0	837	3	69	0
838	3	70	0	838	3	70	0	838	3	70	0	838	3	70	0
839	3	71	0	839	3	71	0	839	3	71	0	839	3	71	0
840	3	72	0	840	3	72	0	840	3	72	0	840	3	72	0
841	3	73	0	841	3	73	0	841	3	73	0	841	3	73	0
842	3	74	0	842	3	74	0	842	3	74	0	842	3	74	0
843	3	75	0	843	3	75	0	843	3	75	0	843	3	75	0
844	3	76	0	844	3	76	0	844	3	76	0	844	3	76	0
845	3	77	0	845	3	77	0	845	3	77	0	845	3	77	0
846	3	78	0	846	3	78	0	846	3	78	0	846	3	78	0
847	3	79	0	847	3	79	0	847	3	79	0	847	3	79	0
848	3	80	0	848	3	80	0	848	3	80	0	848	3	80	0
849	3	81	0	849	3	81	0	849	3	81	0	849	3	81	0
850	3	82	0	850	3	82	0	850	3	82	0	850	3	82	0
851	3	83	0	851	3	83	0	851	3	83	0	851	3	83	0
852	3	84	0	852	3	84	0	852	3	84	0	852	3	84	0
853	3	85	0	853	3	85	0	853	3	85	0	853	3	85	0
854	3	86	0	854	3	86	0	854	3	86	0	854	3	86	0
855	3	87	0	855	3	87	0	855	3	87	0	855	3	87	0
856	3	88	0	856	3	88	0	856	3	88	0	856	3	88	0
857	3	89	0	857	3	89	0	857	3	89	0	857	3	89	0
858	3	90	0	858	3	90	0	858	3	90	0	858	3	90	0
859	3	91	0	859	3	91	0	859	3	91	0	859	3	91	0
860	3	92	0	860	3	92	0	860	3	92	0	860	3	92	0
861	3	93	0	861	3	93	0	861	3	93	0	861	3	93	0
862	3	94	0	862	3	94	0	862	3	94	0	862	3	94	0
863	3	95	0	863	3	95	0	863	3	95	0	863	3	95	0
864	3	96	0	864	3	96	0	864	3	96	0	864	3	96	0
865	3	97	0	865	3	97	0	865	3	97	0	865	3	97	0
866	3	98	0	866	3	98	0	866	3	98	0	866	3	98	0
867	3	99	0	867	3	99	0	867	3	99	0	867	3	99	0
868	3	100	0	868	3	100	0	868	3	100	0	868	3	100	0
869	3	101	0	869	3	101	0	869	3	101	0	869	3	101	0
870	3	102	0	870	3	102	0	870	3	102	0	870	3	102	0
871	3	103	0	871	3	103	0	871	3	103	0	871	3	103	0
872	3	104	0	872	3	104	0	872	3	104	0	872	3	104	0
873	3	105	0	873	3	105	0	873	3	105	0	873	3	105	0
874	3	106	0	874	3	106	0	874	3	106	0	874	3	106	0
875	3	107	0	875	3	107	0	875	3	107	0	875	3	107	0
876	3	108	0	876	3	108	0	876	3	108	0	876	3	108	0
877	3	109	0	877	3	109	0	877	3	109	0	877	3	109	0
878	3	110	0	878	3	110	0	878	3	110	0	878	3	110	0
879	3	111	0	879	3	111	0	879	3	111	0	879	3	111	0
880	3	112	0	880	3	112	0	880	3	112	0	880	3	112	0
881	3	113	0	881	3	113	0	881	3	113	0	881	3	113	0
882	3	114	0	882	3	114	0	882	3	114	0	882	3	114	0
883	3	115	0	883	3	115	0	883	3	115	0	883	3	115	0
884	3	116	0	884	3	116	0	884	3	116	0	884	3	116	0
885	3	117	0	885	3	117	0	885	3	117	0	885	3	117	0
886	3	118	0	886	3	118	0	886	3	118	0	886	3	118	0
887	3	119	0	887	3	119	0	887	3	119	0	887	3	119	0
888	3	120	0	888	3	120	0	888	3	120	0	888	3	120	0
889	3	121	0	889	3	121	0	889	3	121	0	889	3	121	0
890	3	122	0	890	3	122	0	890	3	122	0	890	3	122	0
891	3	123	0	891	3	123	0	891	3	123	0	891	3	123	0
892	3	124	0	892	3	124	0	892	3	124	0	892	3	124	0
893	3	125	0	893	3	125	0	893	3	125	0	893	3	125	0
894	3	126	0	894	3	126	0	894	3	126	0	894	3	126	0
895	3	127	0	895	3	127	0	895	3	127	0	895	3	127	0
896	3	128	0	896	3	128	0	896	3	128	0	896	3	128	0
897	3	129	0	897	3	129	0	897	3	129	0	897	3	129	0
898	3	130	0	898	3	130	0	898	3	130	0	898	3	130	0
899	3	131	0	899	3	131	0	899	3	131	0	899	3	131	0
900	3	132	0	900	3	132	0	900	3	132	0	900	3	132	0
901	3	133	0	901	3	133	0	901	3	133	0	901	3	133	0
902	3	134	0	902	3	134	0	902	3	134	0	902	3	134	0
903	3	135	0	903	3	135	0	903	3	135	0	903	3	135	0
904	3	136	0	904	3	136	0	904	3	136	0	904	3	136	0
905	3	137	0	905	3	137	0	905	3	137	0	905	3	137	0
906	3	138	0	906	3	138	0	906	3	138	0	906	3	138	0
907	3	139	0	907	3	139	0	907	3	139	0	907	3	139	0
908	3	140	0	908	3	140	0	908	3	140	0	908	3	140	0
909	3	141	0	909	3	141	0	909	3	141	0	909	3	141	0
910	3	142	0	910	3	142	0	910	3	142	0	910	3	142	0
911	3	143	0	911	3	143	0	911	3	143	0	911	3	143	0
912	3	144	0	912	3	144	0	912	3	144	0	912	3	144	0
913	3	145	0	913	3	145	0	913	3	145	0	913	3	145	0
914	3	146	0	914	3	146	0	914	3	146	0	914	3	146	0
915	3	147	0	915	3	147	0	915	3	147	0	915	3	147	0
916	3	148	0	916	3	148	0	916	3	148	0	916	3	148	0
917	3	149	0	917	3	149	0	917	3	149	0	917	3	149	0
918	3	150	0	918	3	150	0	918	3	150	0	918	3	150	0
919	3	151	0	919	3	151	0	919	3	151	0	919	3	151	0
920	3	152	0	920	3	152	0	920	3	152	0	920	3	152	0
921	3	153	0	921	3	153	0	921	3	153	0	921	3	153	0
922	3	154	0	922	3	154	0	922	3	154	0	922	3	154	0
923	3	155	0	923	3	155	0	923	3	155	0	923	3	155	0
924	3	156	0	924	3	156	0	924	3	156	0	924	3	156	0
925	3	157	0	925	3	157	0	925	3	157	0	925	3	157	0
926	3	158	0	926	3	158	0	926	3	158	0	926	3	158	0
927	3	159	0	927	3	159	0	927	3	159	0	927	3	159	0
928	3	160	0	928	3	160	0	928	3	160	0	928	3	160	0
929	3	161	0	929	3	161	0	929	3	161	0	929	3	161	0
930	3	162	0	930	3	162	0	930	3	162	0	930	3	162	0
931	3	163	0	931	3	163	0	931	3	163	0	931	3	163	0
932	3	164	0	932	3	164	0	932	3	164	0	932	3	164	0
933	3	165	0	933	3	165	0	933	3	165	0	933	3	165	0
934	3	166	0	934	3	166	0	934	3	166	0	934	3	166	0
935	3	167	0	935	3	167	0	935	3	167	0	935	3	167	0
936	3	168	0	936	3	168	0	936	3	168	0	936	3	168	0
937	3	169	0	937	3	169	0	937	3	169	0	937	3	169	0
938	3	170	0	938	3	170	0	938	3	170	0	938	3	170	0
939	3	171	0	939	3	171	0	939	3	171	0	939	3	171	0
940	3	172	0	940	3	172	0	940	3	172	0	940	3	172	0
941	3	173	0	941	3	173	0	941	3	173	0	941	3	173	0
942	3	174	0	942	3	174	0	942	3	174	0	942	3	174	0
943	3	175	0	943	3	175	0	943	3	175	0	943	3	175	0
944	3	176	0	944	3	176	0	944	3	176	0	944	3	176	0
945	3	177	0	945	3	177	0	945	3	177	0	945	3	177	0
946	3	178	0	946	3	178	0	946	3	178	0	946	3	178	0
947	3	179	0	947	3	179	0	947	3	179	0	947	3	179	0
948	3	180	0	948	3	180	0	948	3	180	0	948	3	180	0
949	3	181	0	949	3	181	0	949	3	181	0	949	3	181	0
950	3	182	0	950	3	182	0	950	3	182	0	950	3	182	0
951	3	183	0	951	3	183	0	951	3	183	0	951	3	183	0
952	3	184	0	952	3	184	0	952	3	184	0	952	3	184	0
953	3	185	0	953	3	185	0	953	3	185	0	953	3	185	0
954	3	186	0	954	3	186	0	954	3	186	0	954	3	186	0
955	3	187	0	955	3	187	0	955	3	187	0	955	3	187	0
956	3	188	0	956	3	188	0	956	3	188	0	956	3	188	0
957	3	189	0	957	3	189	0	957	3	189	0	957	3	189	0
958	3	190	0	958	3	190	0	958	3	190	0	958	3	190	0
959	3	191	0	959	3	191	0	959	3	191	0	959	3	191	0
960	3	192	0	960	3	192	0	960	3	192	0	960	3	192	0
961	3	193	0	961	3	193	0	961	3	193	0	961	3	193	0
962	3	194	0	962	3	194	0	962	3	194	0	962	3	194	0
963	3	195	0	963	3	195	0	963	3	195	0	963	3	195	0
964	3	196	0	964	3	196	0	964	3	196	0	964	3	196	0
965	3	197	0	965	3	197	0	965	3	197	0	965	3	197	0
966	3	198	0	966	3	198	0	966	3	198	0	966	3	198	0
967	3	199	0	967	3	199	0	967	3	199	0	967	3	199	0
968	3	200	0	968	3	200	0	968	3	200	0	968	3	200	0
969	3	201	0	969	3	201	0	969	3	201	0	969	3	201	0
970	3	202	0	970	3	202	0	970	3	202	0	970	3	202	0
971	3	203	0	971	3	203	0	971	3	203	0	971	3	203	0
972	3	204	0	972	3	204	0	972	3	204	0	972	3	204	0
973	3	205	0	973	3	205	0	973	3	205	0	973	3	205	0
974	3	206	0	974	3	206	0	974	3	206	0	974	3	206	0
975	3	207	0	975	3	207	0	975	3	207	0	975	3	207	0
976	3	208	0	976	3	208	0	976	3	208	0	976	3	208	0
977	3	209	0	977	3	209	0	977	3	209	0	977	3	209	0
978	3	210	0	978	3	210	0	978	3	210	0	978	3	210	0
979	3	211	0	979	3	211	0	979	3	211	0	979	3	211	0
980	3	212	0	980	3	212	0	980	3	212	0	980	3	212	0
981	3	213	0	981	3	213	0	981	3	213	0	981	3	213	0
982	3	214	0	982	3	214	0	982	3	214	0	982	3	214	0
983	3	215	0	983	3	215	0	983	3	215	0	983	3	215	0
984	3	216	0	984	3	216	0	984	3	216	0	984	3	216	0
985	3	217	0	985	3	217	0	985	3	217	0	985	3	217	0
986	3	218	0	986	3	218	0	986	3	218	0	986	3	218	0
987	3	219	0	987	3	219	0	987	3	219	0	987	3	219	0
988	3	220	0	988	3	220	0	988	3	220	0	988	3	220	0
989	3	221	0	989	3	221	0	989	3	221	0	989	3	221	0
990	3	222	0	990	3	222	0	990	3	222	0	990	3	222	0
991	3	223	0	991	3	223	0	991	3	223	0	991	3	223	0
992	3	224	0	992	3	224	0	992	3	224	0	992	3	224	0
993	3	225	0	993	3	225	0	993	3	225	0	993	3	225	0
994	3	226	0	994	3	226	0	994	3	226	0	994	3	226	0
995	3	227	0	995	3	227	0	995	3	227	0	995	3	227	0
996	3	228	0	996	3	228	0	996	3	228	0	996	3	228	0
997	3	229	0	997	3	229	0	997	3	229	0	997	3	229	0
998	3	230	0	998	3	230	0	998	3	230	0	998	3	230	0
999	3	231	0	999	3	231	0	999	3	231	0	999	3	231	0
1000	3	232	0	1000	3	232	0	1000	3	232	0	1000	3	232	0
1001	3	233	0	1001	3	233	0	1001	3	233	0	1001	3	233	0
1002	3	234	0	1002	3	234	0	1002	3	234	0	1002	3	234	0
1003	3	235	0	1003	3	235	0	1003	3	235	0	1003	3	235	0
1004	3	236	0	1004	3	236	0	1004	3	236	0	1004	3	236	0
1005	3	237	0	1005	3	237	0	1005	3	237	0	1005	3	237	0
1006	3	238	0	1006	3	238	0	1006	3	238	0	1006	3	238	0
1007	3	239	0	1007	3	239	0	1007	3	239	0	1007	3	239	0
1008	3	240	0	1008	3	240	0	1008	3	240	0	1008	3	240	0
1009	3	241	0	1009	3	241	0	1009	3	241	0	1009	3	241	0
1010	3	242	0	1010	3	242	0	1010	3	242	0	1010	3	242	0
1011	3	243	0	1011	3	243	0	1011	3	243	0	1011	3	243	0
1012	3	244	0	1012	3	244	0	1012	3	244	0	1012	3	244	0
1013	3	245	0	1013	3	245	0	1013	3	245	0	1013	3	245	0
1014	3	246	0	1014	3	246	0	1014	3	246	0	1014	3	246	0
1015	3	247	0	1015	3	247	0	1015	3	247	0	1015	3	247	0
1016	3	248	0	1016	3	248	0	1016	3	248	0	1016	3	248	0
1017	3	249	0	1017	3	249	0	1017	3	249	0	1017	3	249	0
1018	3	250	0	1018	3	250	0	1018	3	250	0	1018	3	250	0
1019	3	251	0	1019	3	251	0	1019	3	251	0	1019	3	251	0
1020	3	252	0	1020	3	252	0	1020	3	252	0	1020	3	252	0
1021	3	253	0	1021	3	253	0	1021	3	253	0	1021	3	253	0
1022	3	254	0	1022	3	254	0	1022	3	254	0	1022	3	254	0
1023	3	255	0	1023	3	255	0	1023	3	255	0	1023	3	255	0
1024	4	0	0	1024	4	0	0	1024	4	0	0	1024	4	0	0
1025	4	1	0	1025	4	1	0	1025	4	1	0	1025	4	1	0
1026	4	2	0	1026	4	2	0	1026	4	2	0	1026	4	2	0
1027	4	3	0	1027	4	3	0	1027	4	3	0	1027	4	3	0
1028	4	4	0	1028	4	4	0	1028	4	4	0	1028	4	4	0
1029	4	5	0	1029	4	5	0	1029	4	5	0	1029	4	5	0
1030	4	6	0	1030	4	6	0	1030	4	6	0	1030	4	6	0
1031	4	7	0	1031	4	7	0	1031	4	7	0	1031	4	7	0
1032	4	8	0	1032	4	8	0	1032	4	8	0	1032	4	8	0
1033	4	9	0	1033	4	9	0	1033	4	9	0	1033	4	9	0
1034	4	10	0	1034	4	10	0	1034	4	10	0	1034	4	10	0
1035	4	11	0	1035	4	11	0	1035	4	11	0	1035	4	11	0
1036	4	12	0	1036	4	12	0	1036	4	12	0	1036	4	12	0
1037	4	13	0	1037	4	13	0	1037	4	13	0	1037	4	13	0
1038	4	14	0	1038	4	14	0	1038	4	14	0	1038	4	14	0
1039	4	15	0	1039	4	15	0	1039	4	15	0	1039	4	15	0
1040	4	16	0	1040	4	16	0	1040	4	16	0	1040	4	16	0
1041	4	17	0	1041	4	17	0	1041	4	17	0	1041	4	17	0
1042	4	18	0	1042	4	18	0	1042	4	18	0	1042	4	18	0
1043	4	19	0	1043	4	19	0	1043	4	19	0	1043	4	19	0
1044	4	20	0	1044	4	20	0	1044	4	20	0	1044	4	20	0
1045	4	21	0	1045	4	21	0	1045	4	21	0	1045	4	21	0
1046	4	22	0	1046	4	22	0	1046	4	22	0	1046	4	22	0
1047	4	23	0	1047	4	23	0	1047	4	23	0	1047	4	23	0
1048	4	24	0	1048	4	24	0	1048	4	24	0	1048	4	24	0
1049	4	25	0	1049	4	25	0	1049	4	25	0	1049	4	25	0
1050	4	26	0	1050	4	26	0	1050	4	26	0	1050	4	26	0
1051	4	27	0	1051	4	27	0	1051	4	27	0	1051	4	27	0
1052	4	28	0	1052	4	28	0	1052	4	28	0	1052	4	28	0
1053	4	29	0	1053	4	29	0	1053	4	29	0	1053	4	29	0
1054	4	30	0	1054	4	30	0	1054	4	30	0	1054	4	30	0
1055	4	31	0	1055	4	31	0	1055	4	31	0	1055	4	31	0
1056	4	32	0	1056	4	32	0	1056	4	32	0	1056	4	32	0
1057	4	33	0	1057	4	33	0	1057	4	33	0	1057	4	33	0
1058	4	34	0	1058	4	34	0	1058	4	34	0	1058	4	34	0
1059	4	35	0	1059	4	35	0	1059	4	35	0	1059	4	35	0
1060	4	36	0	1060	4	36	0	1060	4	36	0	1060	4	36	0
1061	4	37	0	1061	4	37	0	1061	4	37	0	1061	4	37	0
1062	4	38	0	1062	4	38	0	1062	4	38	0	1062	4	38	0
1063	4	39	0	1063	4	39	0	1063	4	39	0	1063	4	39	0
1064	4	40	0	1064	4	40	0	1064	4	40	0	1064	4	40	0
1065	4	41	0	1065	4	41	0	1065	4	41	0	1065	4	41	0
1066	4	42	0	1066	4	42	0	1066	4	42	0	1066	4	42	0
1067	4	43	0	1067	4	43	0	1067	4	43	0	1067	4	43	0
1068	4	44	0	1068	4	44	0	1068	4	44	0	1068	4	44	0
1069	4	45	0	1069	4	45	0	1069	4	45	0	1069	4	45	0
1070	4	46	0	1070	4	46	0	1070	4	46	0	1070	4	46	0
1071	4	47	0	1071	4	47	0	1071	4	47	0	1071	4	47	0
1072	4	48	0	1072	4	48	0	1072	4	48	0	1072	4	48	0
1073	4	49	0	1073	4	49	0	1073	4	49	0	1073	4	49	0
1074	4	50	0	1074	4	50	0	1074	4	50	0	1074	4	50	0
1075	4	51	0	1075	4	51	0	1075	4	51	0	1075	4	51	0
1076	4	52	0	1076	4	52	0	1076	4	52	0	1076	4	52	0
1077	4	53	0	1077	4	53	0	1077	4	53	0	1077	4	53	0
1078	4	54	0	1078	4	54	0	1078	4	54	0	1078	4	54	0
1079	4	55	0	1079	4	55	0	1079	4	55	0	1079	4	55	0
1080	4	56	0	1080	4	56	0	1080	4	56	0	1080	4	56	0
1081	4	57	0	1081	4	57	0	1081	4	57	0	1081	4	57	0
1082	4	58	0	1082	4	58	0	1082	4	58	0	1082	4	58	0
1083	4	59	0	1083	4	59	0	1083	4	59	0	1083	4	59	0
1084	4	60	0	1084	4	60	0	1084	4	60	0	1084	4	60	0
1085	4	61	0	1085	4	61	0	1085	4	61	0	1085	4	61	0
1086	4	62	0	1086	4	62	0	1086	4	62	0	1086	4	62	0
1087	4	63	0	1087	4	63	0	1087	4	63	0	1087	4	63	0
1088	4	64	0	1088	4	64	0	1088	4	64	0	1088	4	64	0
1089	4	65	0	1089	4	65	0	1089	4	65	0	1089	4	65	0
1090	4	66	0	1090	4	66	0	1090	4	66	0	1090	4	66	0
1091	4	67	0	1091	4	67	0	1091	4	67	0	1091	4	67	0
1092	4	68	0	1092	4	68	0	1092	4	68	0	1092	4	68	0
1093	4	69	0	1093	4	69	0	1093	4	69	0	1093	4	69	0
1094	4	70	0	1094	4	70	0	1094	4	70	0	1094	4	70	0
1095	4	71	0	1095	4	71	0	1095	4	71	0	1095	4	71	0
1096	4	72	0	1096	4	72	0	1096	4	72	0	1096	4	72	0
1097	4	73	0	1097	4	73	0	1097	4	73	0	1097	4	73	0
1098	4	74	0	1098	4	74	0	1098	4	74	0	1098	4	74	0
1099	4	75	0	1099	4	75	0	1099	4	75	0	1099	4	75	0
1100	4	76	0	1100	4	76	0	1100	4	76	0	1100	4	76	0
1101	4	77	0	1101	4	77	0	1101	4	77	0	1101	4	77	0
1102	4	78	0	1102	4	78	0	1102	4	78	0	1102	4	78	0
1103	4	79	0	1103	4	79	0	1103	4	79	0	1103	4	79	0
1104	4	80	0	1104	4	80	0	1104	4	80	0	1104	4	80	0
1105	4	81	0	1105	4	81	0	1105	4	81	0	1105	4	81	0
1106	4	82	0	1106	4	82	0	1106	4	82	0	1106	4	82	0
1107	4	83	0	1107	4	83	0	1107	4	83	0	1107	4	83	0
1108	4	84	0	1108	4	84	0	1108	4	84	0	1108	4	84	0
1109	4	85	0	1109	4	85	0	1109	4	85	0	1109	4	85	0
1110	4	86	0	1110	4	86	0	1110	4	86	0	1110	4	86	0
1111	4	87	0	1111	4	87	0	1111	4	87	0	1111	4	87	0
1112	4	88	0	1112	4	88	0	1112	4	88	0	1112	4	88	0
1113	4	89	0	1113	4	89	0	1113	4	89	0	1113	4	89	0
1114	4	90	0	1114	4	90	0	1114	4	90	0	1114	4	90	0
1115	4	91	0	1115	4	91	0	1115	4	91	0	1115	4	91	0
1116	4	92	0	1116	4	92	0	1116	4	92	0	1116	4	92	0
1117	4	93	0	1117	4	93	0	1117	4	93	0	1117	4	93	0
1118	4	94	0	1118	4	94	0	1118	4	94	0	1118	4	94	0
1119	4	95	0	1119	4	95	0	1119	4	95	0	1119	4	95	0
1120	4	96	0	1120	4	96	0	1120	4	96	0	1120	4	96	0
1121	4	97	0	1121	4	97	0	1121	4	97	0	1121	4	97	0
1122	4	98	0	1122	4	98	0	1122	4	98	0	1122	4	98	0
1123	4	99	0	1123	4	99	0	1123	4	99	0	1123	4	99	0
1124	4	100	0	1124	4	100	0	1124	4	100	0	1124	4	100	0
1125	4	101	0	1125	4	101	0	1125	4	101	0	1125	4	101	0
1126	4	102	0	1126	4	102	0	1126	4	102	0	1126	4	102	0
1127	4	103	0	1127	4	103	0	1127	4	103	0	1127	4	103	0
1128	4	104	0	1128	4	104	0	1128	4	104	0	1128	4	104	0
1129	4	105	0	1129	4	105	0	1129	4	105	0	1129	4	105	0
1130	4	106	0	1130	4	106	0	1130	4	106	0	1130	4	106	0
1131	4	107	0	1131	4	107	0	1131	4	107	0	1131	4	107	0
1132	4	108	0	1132	4	108	0	1132	4	108	0	1132	4	108	0
1133	4	109	0	1133	4	109	0	1133	4	109	0	1133	4	109	0
1134	4	110	0	1134	4	110	0	1134	4	110	0	1134	4	110	0
1135	4	111	0	1135	4	111	0	1135	4	111	0	1135	4	111	0
1136	4	112	0	1136	4	112	0	1136	4	112	0	1136	4	112	0
1137	4	113	0	1137	4	113	0	1137	4	113	0	1137	4	113	0
1138	4	114	0	1138	4	114	0	1138	4	114	0	1138	4	114	0
1139	4	115	0	1139	4	115	0	1139	4	115	0	1139	4	115	0
1140	4	116	0	1140	4	116	0	1140	4	116	0	1140	4	116	0
1141	4	117	0	1141	4	117	0	1141	4	117	0	1141	4	117	0
1142	4	118	0	1142	4	118	0	1142	4	118	0	1142	4	118	0
1143	4	119	0	1143	4	119	0	1143	4	119	0	1143	4	119	0
1144	4	120	0	1144	4	120	0	1144	4	120	0	1144	4	120	0
1145	4	121	0	1145	4	121	0	1145	4	121	0	1145	4	121	0
1146	4	122	0	1146	4	122	0	1146	4	122	0	1146	4	122	0
1147	4	123	0	1147	4	123	0	1147	4	123	0	1147	4	123	0
1148	4	124	0	1148	4	124	0	1148	4	124	0	1148	4	124	0
1149	4	125	0	1149	4	125	0	1149	4	125	0	1149	4	125	0
1150	4	126	0	1150	4	126	0	1150	4	126	0	1150	4	126	0
1151	4	127	0	1151	4	127	0	1151	4	127	0	1151	4	127	0
1152	4	128	0	1152	4	128	0	1152	4	128	0	1152	4	128	0
1153	4	129	0	1153	4	129	0	1153	4	129	0	1153	4	129	0
1154	4	130	0	1154	4	130	0	1154	4	130	0	1154	4	130	0
1155	4	131	0	1155	4	131	0	1155	4	131	0	1155	4	131	0
1156	4	132	0	1156	4	132	0	1156	4	132	0	1156	4	132	0
1157	4	133	0	1157	4	133	0	1157	4	133	0	1157	4	133	0
1158	4	134	0	1158	4	134	0	1158	4	134	0	1158	4	134	0
1159	4	135	0	1159	4	135	0	1159	4	135	0	1159	4	135	0
1160	4	136	0	1160	4	136	0	1160	4	136	0	1160	4	136	0
1161	4	137	0	1161	4	137	0	1161	4	137	0	1161	4	137	0
1162	4	138	0	1162	4	138	0	1162	4	138	0	1162	4	138	0
1163	4	139	0	1163	4	139	0	1163	4	139	0	1163	4	139	0
1164	4	140	0	1164	4	140	0	1164	4	140	0	1164	4	140	0
1165	4	141	0	1165	4	141	0	1165	4	141	0	1165	4	141	0
1166	4	142	0	1166	4	142	0	1166	4	142	0	1166	4	142	0
1167	4	143	0	1167	4	143	0	1167	4	143	0	1167	4	143	0
1168	4	144	0	1168	4	144	0	1168	4	144	0	1168	4	144	0
1169	4	145	0	1169	4	145	0	1169	4	145	0	1169	4	145	0
1170	4	146	0	1170	4	146	0	1170	4	146	0	1170	4	146	0
1171	4	147	0	1171	4	147	0	1171	4	147	0	1171	4	147	0
1172	4	148	0	1172	4	148	0	1172	4	148	0	1172	4	148	0
1173	4	149	0	1173	4	149	0	1173	4	149	0	1173	4	149	0
1174	4	150	0	1174	4	150	0	1174	4	150	0	1174	4	150	0
1175	4	151	0	1175	4	151	0	1175	4	151	0	1175	4	151	0
1176	4	152	0	1176	4	152	0	1176	4	152	0	1176	4	152	0
1177	4	153	0	1177	4	153	0	1177	4	153	0	1177	4	153	0
1178	4	154	0	1178	4	154	0	1178	4	154	0	1178	4	154	0
1179	4	155	0	1179	4	155	0	1179	4	155	0	1179	4	155	0
1180	4	156	0	1180	4	156	0	1180	4	156	0	1180	4	156	0
1181	4	157	0	1181	4	157	0	1181	4	157	0	1181	4	157	0
1182	4	158	0	1182	4	158	0	1182	4	158	0	1182	4	158	0
1183	4	159	0	1183	4	159	0	1183	4	159	0	1183	4	159	0
1184	4	160	0	1184	4	160	0	1184	4	160	0	1184	4	160	0
1185	4	161	0	1185	4	161	0	1185	4	161	0	1185	4	161	0
1186	4	162	0	1186	4	162	0	1186	4	162	0	1186	4	162	0
1187	4	163	0	1187	4	163	0	1187	4	163	0	1187	4	163	0
1188	4	164	0	1188	4	164	0	1188	4	164	0	1188	4	164	0
1189	4	165	0	1189	4	165	0	1189	4	165	0	1189	4	165	0
1190	4	166	0	1190	4	166	0	1190	4	166	0	1190	4	166	0
1191	4	167	0	1191	4	167	0	1191	4	167	0	1191	4	167	0
1192	4	168	0	1192	4	168	0	1192	4	168	0	1192	4	168	0
1193	4	169	0	1193	4	169	0	1193	4	169	0	1193	4	169	0
1194	4	170	0	1194	4	170	0	1194	4	170	0	1194	4	170	0
1195	4	171	0	1195	4	171	0	1195	4	171	0	1195	4	171	0
1196	4	172	0	1196	4	172	0	1196	4	172	0	1196	4	172	0
1197	4	173	0	1197	4	173	0	1197	4	173	0	1197	4	173	0
1198	4	174	0	1198	4	174	0	1198	4	174	0	1198	4	174	0
1199	4	175	0	1199	4	175	0	1199	4	175	0	1199	4	175	0
1200	4	176	0	1200	4	176	0	1200	4	176	0	1200	4	176	0
1201	4	177	0	1201	4	177	0	1201	4	177	0	1201	4	177	0
1202	4	178	0	1202	4	178	0	1202	4	178	0	1202	4	178	0
1203	4	179	0	1203	4	179	0	1203	4	179	0	1203	4	179	0
1204	4	180	0	1204	4	180	0	1204	4	180	0	1204	4	180	0
1205	4	181	0	1205	4	181	0	1205	4	181	0	1205	4	181	0
1206	4	182	0	1206	4	182	0	1206	4	182	0	1206	4	182	0
1207	4	183	0	1207	4	183	0	1207	4	183	0	1207	4	183	0
1208	4	184	0	1208	4	184	0	1208	4	184	0	1208	4	184	0
1209	4	185	0	1209	4	185	0	1209	4	185	0	1209	4	185	0
1210	4	186	0	1210	4	186	0	1210	4	186	0	1210	4	186	0
1211	4	187	0	1211	4	187	0	1211	4	187	0	1211	4	187	0
1212	4	188	0	1212	4	188	0	1212	4	188	0	1212	4	188	0
1213	4	189	0	1213	4	189	0	1213	4	189	0	1213	4	189	0
1214	4	190	0	1214	4	190	0	1214	4	190	0	1214	4	190	0
1215	4	191	0	1215	4	191	0	1215	4	191	0	1215	4	191	0
1216	4	192	0	1216	4	192	0	1216	4	192	0	1216	4	192	0
1217	4	193	0	1217	4	193	0	1217	4	193	0	1217	4	193	0
1218	4	194	0	1218	4	194	0	1218	4	194	0	1218	4	194	0
1219	4	195	0	1219	4	195	0	1219	4	195	0	1219	4	195	0
1220	4	196	0	1220	4	196	0	1220	4	196	0	1220	4	196	0
1221	4	197	0	1221	4	197	0	1221	4	197	0	1221	4	197	0
1222	4	198	0	1222	4	198	0	1222	4	198	0	1222	4	198	0
1223	4	199	0	1223	4	199	0	1223	4	199	0	1223	4	199	0
1224	4	200	0	1224	4	200	0	1224	4	200	0	1224	4	200	0
1225	4	201	0	1225	4	201	0	1225	4	201	0	1225	4	201	0
1226	4	202	0	1226	4	202	0	1226	4	202	0	1226	4	202	0
1227	4	203	0	1227	4	203	0	1227	4	203	0	1227	4	203	0
1228	4	204	0	1228	4	204	0	1228	4	204	0	1228	4	204	0
1229	4	205	0	1229	4	205	0	1229	4	205	0	1229	4	205	0
1230	4	206	0	1230	4	206	0	1230	4	206	0	1230	4	206	0
1231	4	207	0	1231	4	207	0	1231	4	207	0	1231	4	207	0
1232	4	208	0	1232	4	208	0	1232	4	208	0	1232	4	208	0
1233	4	209	0	1233	4	209	0	1233	4	209	0	1233	4	209	0
1234	4	210	0	1234	4	210	0	1234	4	210	0	1234	4	210	0
1235	4	211	0	1235	4	211	0	1235	4	211	0	1235	4	211	0
1236	4	212	0	1236	4	212	0	1236	4	212	0	1236	4	212	0
1237	4	213	0	1237	4	213	0	1237	4	213	0	1237	4	213	0
1238	4	214	0	1238	4	214	0	1238	4	214	0	1238	4	214	0
1239	4	215	0	1239	4	215	0	1239	4	215	0	1239	4	215	0
1240	4	216	0	1240	4	216	0	1240	4	216	0	1240	4	216	0
1241	4	217	0	1241	4	217	0	1241	4	217	0	1241	4	217	0
1242	4	218	0	1242	4	218	0	1242	4	218	0	1242	4	218	0
1243	4	219	0	1243	4	219	0	1243	4	219	0	1243	4	219	0
1244	4	220	0	1244	4	220	0	1244	4	220	0	1244	4	220	0
1245	4	221	0	1245	4	221	0	1245	4	221	0	1245	4	221	0
1246	4	222	0	1246	4	222	0	1246	4	222	0	1246	4	222	0
1247	4	223	0	1247	4	223	0	1247	4	223	0	1247	4	223	0
1248	4	224	0	1248	4	224	0	1248	4	224	0	1248	4	224	0
1249	4	225	0	1249	4	225	0	1249	4	225	0	1249	4	225	0
1250	4	226	0	1250	4	226	0	1250	4	226	0	1250	4	226	0
1251	4	227	0	1251	4	227	0	1251	4	227	0	1251	4	227	0
1252	4	228	0	1252	4	228	0	1252	4	228	0	1252	4	228	0
1253	4	229	0	1253	4	229	0	1253	4	229	0	1253	4	229	0
1254	4	230	0	1254	4	230	0	1254	4	230	0	1254	4	230	0
1255	4	231	0	1255	4	231	0	1255	4	231	0	1255	4	231	0
1256	4	232	0	1256	4	232	0	1256	4	232	0	1256	4	232	0
1257	4	233	0	1257	4	233	0	1257	4	233	0	1257	4	233	0
1258	4	234	0	1258	4	234	0	1258	4	234	0	1258	4	234	0
1259	4	235	0	1259	4	235	0	1259	4	235	0	1259	4	235	0
1260	4	236	0	1260	4	236	0	1260	4	236	0	1260	4	236	0
1261	4	237	0	1261	4	237	0	1261	4	237	0	1261	4	237	0
1262	4	238	0	1262	4	238	0	1262	4	238	0	1262	4	238	0
1263	4	239	0	1263	4	239	0	1263	4	239	0	1263	4	239	0
1264	4	240	0	1264	4	240	0	1264	4	240	0	1264	4	240	0
1265	4	241	0	1265	4	241	0	1265	4	241	0	1265	4	241	0
1266	4	242	0	1266	4	242	0	1266	4	242	0	1266	4	242	0
1267	4	243	0	1267	4	243	0	1267	4	243	0	1267	4	243	0
1268	4	244	0	1268	4	244	0	1268	4	244	0	1268	4	244	0
1269	4	245	0	1269	4	245	0	1269	4	245	0	1269	4	245	0
1270	4	246	0	1270	4	246	0	1270	4	246	0	1270	4	246	0
1271	4	247	0	1271	4	247	0	1271	4	247	0	1271	4	247	0
1272	4	248	0	1272	4	248	0	1272	4	248	0	1272	4	248	0
1273	4	249	0	1273	4	249	0	1273	4	249	0	1273	4	249	0
1274	4	250	0	1274	4	250	0	1274	4	250	0	1274	4	250	0
1275	4	251	0	1275	4	251	0	1275	4	251	0	1275	4	251	0
1276	4	252	0	1276	4	252	0	1276	4	252	0	1276	4	252	0
1277	4	253	0	1277	4	253	0	1277	4	253	0	1277	4	253	0
1278	4	254	0	1278	4	254	0	1278	4	254	0	1278	4	254	0
1279	4	255	0	1279	4	255	0	1279	4	255	0	1279	4	255	0
1280	5	0	0	1280	5	0	0	1280	5	0	0	1280	5	0	0
1281	5	1	0	1281	5	1	0	1281	5	1	0	1281	5	1	0
1282	5	2	0	1282	5	2	0	1282	5	2	0	1282	5	2	0
1283	5	3	0	1283	5	3	0	1283	5	3	0	1283	5	3	0
1284	5	4	0	1284	5	4	0	1284	5	4	0	1284	5	4	0
1285	5	5	0	1285	5	5	0	1285	5	5	0	1285	5	5	0
1286	5	6	0	1286	5	6	0	1286	5	6	0	1286	5	6	0
1287	5	7	0	1287	5	7	0	1287	5	7	0	1287	5	7	0
1288	5	8	0	1288	5	8	0	1288	5	8	0	1288	5	8	0
1289	5	9	0	1289	5	9	0	1289	5	9	0	1289	5	9	0
1290	5	10	0	1290	5	10	0	1290	5	10	0	1290	5	10	0
1291	5	11	0	1291	5	11	0	1291	5	11	0	1291	5	11	0
1292	5	12	0	1292	5	12	0	1292	5	12	0	1292	5	12	0
1293	5	13	0	1293	5	13	0	1293	5	13	0	1293	5	13	0
1294	5	14	0	1294	5	14	0	1294	5	14	0	1294	5	14	0
1295	5	15	0	1295	5	15	0	1295	5	15	0	1295	5	15	0
1296	5	16	0	1296	5	16	0	1296	5	16	0	1296	5	16	0
1297	5	17	0	1297	5	17	0	1297	5	17	0	1297	5	17	0
1298	5	18	0	1298	5	18	0	1298	5	18	0	1298	5	18	0
1299	5	19	0	1299	5	19	0	1299	5	19	0	1299	5	19	0
1300	5	20	0	1300	5	20	0	1300	5	20	0	1300	5	20	0
1301	5	21	0	1301	5	21	0	1301	5	21	0	1301	5	21	0
1302	5	22	0	1302	5	22	0	1302	5	22	0	1302	5	22	0
1303	5	23	0	1303	5	23	0	1303	5	23	0	1303	5	23	0
1304	5	24	0	1304	5	24	0	1304	5	24	0	1304	5	24	0
1305	5	25	0	1305	5	25	0	1305	5	25	0	1305	5	25	0
1306	5	26	0	1306	5	26	0	1306	5	26	0	1306	5	26	0
1307	5	27	0	1307	5	27	0	1307	5	27	0	1307	5	27	0
1308	5	28	0	1308	5	28	0	1308	5	28	0	1308	5	28	0
1309	5	29	0	1309	5	29	0	1309	5	29	0	1309	5	29	0
1310	5	30	0	1310	5	30	0	1310	5	30	0	1310	5	30	0
1311	5	31	0	1311	5	31	0	1311	5	31	0	1311	5	31	0
1312	5	32	0	1312	5	32	0	1312	5	32	0	1312	5	32	0
1313	5	33	0	1313	5	33	0	1313	5	33	0	1313	5	33	0
1314	5	34	0	1314	5	34	0	1314	5	34	0	1314	5	34	0
1315	5	35	0	1315	5	35	0	1315	5	35	0	1315	5	35	0
1316	5	36	0	1316	5	36	0	1316	5	36	0	1316	5	36	0
1317	5	37	0	1317	5	37	0	1317	5	37	0	1317	5	37	0
1318	5	38	0	1318	5	38	0	1318	5	38	0	1318	5	38	0
1319	5	39	0	1319	5	39	0	1319	5	39	0	1319	5	39	0
1320	5	40	0	1320	5	40	0	1320	5	40	0	1320	5	40	0
1321	5	41	0	1321	5	41	0	1321	5	41	0	1321	5	41	0
1322	5	42	0	1322	5	42	0	1322	5	42	0	1322	5	42	0
1323	5	43	0	1323	5	43	0	1323	5	43	0	1323	5	43	0
1324	5	44	0	1324	5	44	0	1324	5	44	0	1324	5	44	0
1325	5	45	0	1325	5	45	0	1325	5	45	0	1325	5	45	0
1326	5	46	0	1326	5	46	0	1326	5	46	0	1326	5	46	0
1327	5	47	0	1327	5	47	0	1327	5	47	0	1327	5	47	0
1328	5	48	0	1328	5	48	0	1328	5	48	0	1328	5	48	0
1329	5	49	0	1329	5	49	0	1329	5	49	0	1329	5	49	0
1330	5	50	0	1330	5	50	0	1330	5	50	0	1330	5	50	0
1331	5	51	0	1331	5	51	0	1331	5	51	0	1331	5	51	0
1332	5	52	0	1332	5	52	0	1332	5	52	0	1332	5	52	0
1333	5	53	0	1333	5	53	0	1333	5	53	0	1333	5	53	0
1334	5	54	0	1334	5	54	0	1334	5	54	0	1334	5	54	0
1335	5	55	0	1335	5	55	0	1335	5	55	0	1335	5	55	0
1336	5	56	0	1336	5	56	0	1336	5	56	0	1336	5	56	0
1337	5	57	0	1337	5	57	0	1337	5	57	0	1337	5	57	0
1338	5	58	0	1338	5	58	0	1338	5	58	0	1338	5	58	0
1339	5	59	0	1339	5	59	0	1339	5	59	0	1339	5	59	0
1340	5	60	0	1340	5	60	0	1340	5	60	0	1340	5	60	0
1341	5	61	0	1341	5	61	0	1341	5	61	0	1341	5	61	0
1342	5	62	0	1342	5	62	0	1342	5	62	0	1342	5	62	0
1343	5	63	0	1343	5	63	0	1343	5	63	0	1343	5	63	0
1344	5	64	0	1344	5	64	0	1344	5	64	0	1344	5	64	0
1345	5	65	0	1345	5	65	0	1345	5	65	0	1345	5	65	0
1346	5	66	0	1346	5	66	0	1346	5	66	0	1346	5	66	0
1347	5	67	0	1347	5	67	0	1347	5	67	0	1347	5	67	0
1348	5	68	0	1348	5	68	0	1348	5	68	0	1348	5	68	0
1349	5	69	0	1349	5	69	0	1349	5	69	0	1349	5	69	0
1350	5	70	0	1350	5	70	0	1350	5	70	0	1350	5	70	0
1351	5	71	0	1351	5	71	0	1351	5	71	0	1351	5	71	0
1352	5	72	0	1352	5	72	0	1352	5	72	0	1352	5	72	0
1353	5	73	0	1353	5	73	0	1353	5	73	0	1353	5	73	0
1354	5	74	0	1354	5	74	0	1354	5	74	0	1354	5	74	0
1355	5	75	0	1355	5	75	0	1355	5	75	0	1355	5	75	0
1356	5	76	0	1356	5	76	0	1356	5	76	0	1356	5	76	0
1357	5	77	0	1357	5	77	0	1357	5	77	0	1357	5	77	0
1358	5	78	0	1358	5	78	0	1358	5	78	0	1358	5	78	0
1359	5	79	0	1359	5	79	0	1359	5	79	0	1359	5	79	0
1360	5	80	0	1360	5	80	0	1360	5	80	0	1360	5	80	0
1361	5	81	0	1361	5	81	0	1361	5	81	0	1361	5	81	0
1362	5	82	0	1362	5	82	0	1362	5	82	0	1362	5	82	0
1363	5	83	0	1363	5	83	0	1363	5	83	0	1363	5	83	0
1364	5	84	0	1364	5	84	0	1364	5	84	0	1364	5	84	0
1365	5	85	0	1365	5	85	0	1365	5	85	0	1365	5	85	0
1366	5	86	0	1366	5	86	0	1366	5	86	0	1366	5	86	0
1367	5	87	0	1367	5	87	0	1367	5	87	0	1367	5	87	0
1368	5	88	0	1368	5	88	0	1368	5	88	0	1368	5	88	0
1369	5	89	0	1369	5	89	0	1369	5	89	0	1369	5	89	0
1370	5	90	0	1370	5	90	0	1370	5	90	0	1370	5	90	0
1371	5	91	0	1371	5	91	0	1371	5	91	0	1371	5	91	0
1372	5	92	0	1372	5	92	0	1372	5	92	0	1372	5	92	0
1373	5	93	0	1373	5	93	0	1373	5	93	0	1373	5	93	0
1374	5	94	0	1374	5	94	0	1374	5	94	0	1374	5	94	0
1375	5	95	0	1375	5	95	0	1375	5	95	0	1375	5	95	0
1376	5	96	0	1376	5	96	0	1376	5	96	0	1376	5	96	0
1377	5	97	0	1377	5	97	0	1377	5	97	0	1377	5	97	0
1378	5	98	0	1378	5	98	0	1378	5	98	0	1378	5	98	0
1379	5	99	0	1379	5	99	0	1379	5	99	0	1379	5	99	0
1380	5	100	0	1380	5	100	0	1380	5	100	0	1380	5	100	0
1381	5	101	0	1381	5	101	0	1381	5	101	0	1381	5	101	0
1382	5	102	0	1382	5	102	0	1382	5	102	0	1382	5	102	0
1383	5	103	0	1383	5	103	0	1383	5	103	0	1383	5	103	0
1384	5	104	0	1384	5	104	0	1384	5	104	0	1384	5	104	0
1385	5	105	0	1385	5	105	0	1385	5	105	0	1385	5	105	0
1386	5	106	0	1386	5	106	0	1386	5	106	0	1386	5	106	0
1387	5	107	0	1387	5	107	0	1387	5	107	0	1387	5	107	0
1388	5	108	0	1388	5	108	0	1388	5	108	0	1388	5	108	0
1389	5	109	0	1389	5	109	0	1389	5	109	0	1389	5	109	0
1390	5	110	0	1390	5	110	0	1390	5	110	0	1390	5	110	0
1391	5	111	0	1391	5	111	0	1391	5	111	0	1391	5	111	0
1392	5	112	0	1392	5	112	0	1392	5	112	0	1392	5	112	0
1393	5	113	0	1393	5	113	0	1393	5	113	0	1393	5	113	0
1394	5	114	0	1394	5	114	0	1394	5	114	0	1394	5	114	0
1395	5	115	0	1395	5	115	0	1395	5	115	0	1395	5	115	0
1396	5	116	0	1396	5	116	0	1396	5	116	0	1396	5	116	0
1397	5	117	0	1397	5	117	0	1397	5	117	0	1397	5	117	0
1398	5	118	0	1398	5	118	0	1398	5	118	0	1398	5	118	0
1399	5	119	0	1399	5	119	0	1399	5	119	0	1399	5	119	0
1400	5	120	0	1400	5	120	0	1400	5	120	0	1400	5	120	0
1401	5	121	0	1401	5	121	0	1401	5	121	0	1401	5	121	0
1402	5	122	0	1402	5	122	0	1402	5	122	0	1402	5	122	0
1403	5	123	0	1403	5	123	0	1403	5	123	0	1403	5	123	0
1404	5	124	0	1404	5	124	0	1404	5	124	0	1404	5	124	0
1405	5	125	0	1405	5	125	0	1405	5	125	0	1405	5	125	0
1406	5	126	0	1406	5	126	0	1406	5	126	0	1406	5	126	0
1407	5	127	0	1407	5	127	0	1407	5	127	0	1407	5	127	0
1408	5	128	0	1408	5	128	0	1408	5	128	0	1408	5	128	0
1409	5	129	0	1409	5	129	0	1409	5	129	0	1409	5	129	0
1410	5	130	0	1410	5	130	0	1410	5	130	0	1410	5	130	0
1411	5	131	0	1411	5	131	0	1411	5	131	0	1411	5	131	0
1412	5	132	0	1412	5	132	0	1412	5	132	0	1412	5	132	0
1413	5	133	0	1413	5	133	0	1413	5	133	0	1413	5	133	0
1414	5	134	0	1414	5	134	0	1414	5	134	0	1414	5	134	0
1415	5	135	0	1415	5	135	0	1415	5	135	0	1415	5	135	0
1416	5	136	0	1416	5	136	0	1416	5	136	0	1416	5	136	0
1417	5	137	0	1417	5	137	0	1417	5	137	0	1417	5	137	0
1418	5	138	0	1418	5	138	0	1418	5	138	0	1418	5	138	0
1419	5	139	0	1419	5	139	0	1419	5	139	0	1419	5	139	0
1420	5	140	0	1420	5	140	0	1420	5	140	0	1420	5	140	0
1421	5	141	0	1421	5	141	0	1421	5	141	0	1421	5	141	0
1422	5	142	0	1422	5	142	0	1422	5	142	0	1422	5	142	0
1423	5	143	0	1423	5	143	0	1423	5	143	0	1423	5	143	0
1424	5	144	0	1424	5	144	0	1424	5	144	0	1424	5	144	0
1425	5	145	0	1425	5	145	0	1425	5	145	0	1425	5	145	0
1426	5	146	0	1426	5	146	0	1426	5	146	0	1426	5	146	0
1427	5	147	0	1427	5	147	0	1427	5	147	0	1427	5	147	0
1428	5	148	0	1428	5	148	0	1428	5	148	0	1428	5	148	0
1429	5	149	0	1429	5	149	0	1429	5	149	0	1429	5	149	0
1430	5	150	0	1430	5	150	0	1430	5	150	0	1430	5	150	0
1431	5	151	0	1431	5	151	0	1431	5	151	0	1431	5	151	0
1432	5	152	0	1432	5	152	0	1432	5	152	0	1432	5	152	0
1433	5	153	0	1433	5	153	0	1433	5	153	0	1433	5	153	0
1434	5	154	0	1434	5	154	0	1434	5	154	0	1434	5	154	0
1435	5	155	0	1435	5	155	0	1435	5	155	0	1435	5	155	0
1436	5	156	0	1436	5	156	0	1436	5	156	0	1436	5	156	0
1437	5	157	0	1437	5	157	0	1437	5	157	0	1437	5	157	0
1438	5	158	0	1438	5	158	0	1438	5	158	0	1438	5	158	0
1439	5	159	0	1439	5	159	0	1439	5	159	0	1439	5	159	0
1440	5	160	0	1440	5	160	0	1440	5	160	0	1440	5	160	0
1441	5	161	0	1441	5	161	0	1441	5	161	0	1441	5	161	0
1442	5	162	0	1442	5	162	0	1442	5	162	0	1442	5	162	0
1443	5	163	0	1443	5	163	0	1443	5	163	0	1443	5	163	0
1444	5	164	0	1444	5	164	0	1444	5	164	0	1444	5	164	0
1445	5	165	0	1445	5	165	0	1445	5	165	0	1445	5	165	0
1446	5	166	0	1446	5	166	0	1446	5	166	0	1446	5	166	0
1447	5	167	0	1447	5	167	0	1447	5	167	0	1447	5	167	0
1448	5	168	0	1448	5	168	0	1448	5	168	0	1448	5	168	0
1449	5	169	0	1449	5	169	0	1449	5	169	0	1449	5	169	0
1450	5	170	0	1450	5	170	0	1450	5	170	0	1450	5	170	0
1451	5	171	0	1451	5	171	0	1451	5	171	0	1451	5	171	0
1452	5	172	0	1452	5	172	0	1452	5	172	0	1452	5	172	0
1453	5	173	0	1453	5	173	0	1453	5	173	0	1453	5	173	0
1454	5	174	0	1454	5	174	0	1454	5	174	0	1454	5	174	0
1455	5	175	0	1455	5	175	0	1455	5	175	0	1455	5	175	0
1456	5	176	0	1456	5	176	0	1456	5	176	0	1456	5	176	0
1457	5	177	0	1457	5	177	0	1457	5	177	0	1457	5	177	0
1458	5	178	0	1458	5	178	0	1458	5	178	0	1458	5	178	0
1459	5	179	0	1459	5	179	0	1459	5	179	0	1459	5	179	0
1460	5	180	0	1460	5	180	0	1460	5	180	0	1460	5	180	0
1461	5	181	0	1461	5	181	0	1461	5	181	0	1461	5	181	0
1462	5	182	0	1462	5	182	0	1462	5	182	0	1462	5	182	0
1463	5	183	0	1463	5	183	0	1463	5	183	0	1463	5	183	0
1464	5	184	0	1464	5	184	0	1464	5	184	0	1464	5	184	0
1465	5	185	0	1465	5	185	0	1465	5	185	0	1465	5	185	0
1466	5	186	0	1466	5	186	0	1466	5	186	0	1466	5	186	0
1467	5	187	0	1467	5	187	0	1467	5	187	0	1467	5	187	0
1468	5	188	0	1468	5	188	0	1468	5	188	0	1468	5	188	0
1469	5	189	0	1469	5	189	0	1469	5	189	0	1469	5	189	0
1470	5	190	0	1470	5	190	0	1470	5	190	0	1470	5	190	0
1471	5	191	0	1471	5	191	0	1471	5	191	0	1471	5	191	0
1472	5	192	0	1472	5	192	0	1472	5	192	0	1472	5	192	0
1473	5	193	0	1473	5	193	0	1473	5	193	0	1473	5	193	0
1474	5	194	0	1474	5	194	0	1474	5	194	0	1474	5	194	0
1475	5	195	0	1475	5	195	0	1475	5	195	0	1475	5	195	0
1476	5	196	0	1476	5	196	0	1476	5	196	0	1476	5	196	0
1477	5	197	0	1477	5	197	0	1477	5	197	0	1477	5	197	0
1478	5	198	0	1478	5	198	0	1478	5	198	0	1478	5	198	0
1479	5	199	0	1479	5	199	0	1479	5	199	0	1479	5	199	0
1480	5	200	0	1480	5	200	0	1480	5	200	0	1480	5	200	0
1481	5	201	0	1481	5	201	0	1481	5	201	0	1481	5	201	0
1482	5	202	0	1482	5	202	0	1482	5	202	0	1482	5	202	0
1483	5	203	0	1483	5	203	0	1483	5	203	0	1483	5	203	0
1484	5	204	0	1484	5	204	0	1484	5	204	0	1484	5	204	0
1485	5	205	0	1485	5	205	0	1485	5	205	0	1485	5	205	0
1486	5	206	0	1486	5	206	0	1486	5	206	0	1486	5	206	0
1487	5	207	0	1487	5	207	0	1487	5	207	0	1487	5	207	0
1488	5	208	0	1488	5	208	0	1488	5	208	0	1488	5	208	0
1489	5	209	0	1489	5	209	0	1489	5	209	0	1489	5	209	0
1490	5	210	0	1490	5	210	0	1490	5	210	0	1490	5	210	0
1491	5	211	0	1491	5	211	0	1491	5	211	0	1491	5	211	0
1492	5	212	0	1492	5	212	0	1492	5	212	0	1492	5	212	0
1493	5	213	0	1493	5	213	0	1493	5	213	0	1493	5	213	0
1494	5	214	0	1494	5	214	0	1494	5	214	0	1494	5	214	0
1495	5	215	0	1495	5	215	0	1495	5	215	0	1495	5	215	0
1496	5	216	0	1496	5	216	0	1496	5	216	0	1496	5	216	0
1497	5	217	0	1497	5	217	0	1497	5	217	0	1497	5	217	0
1498	5	218	0	1498	5	218	0	1498	5	218	0	1498	5	218	0
1499	5	219	0	1499	5	219	0	1499	5	219	0	1499	5	219	0
1500	5	220	0	1500	5	220	0	1500	5	220	0	1500	5	220	0
1501	5	221	0	1501	5	221	0	1501	5	221	0	1501	5	221	0
1502	5	222	0	1502	5	222	0	1502	5	222	0	1502	5	222	0
1503	5	223	0	1503	5	223	0	1503	5	223	0	1503	5	223	0
1504	5	224	0	1504	5	224	0	1504	5	224	0	1504	5	224	0
1505	5	225	0	1505	5	225	0	1505	5	225	0	1505	5	225	0
1506	5	226	0	1506	5	226	0	1506	5	226	0	1506	5	226	0
1507	5	227	0	1507	5	227	0	1507	5	227	0	1507	5	227	0
1508	5	228	0	1508	5	228	0	1508	5	228	0	1508	5	228	0
1509	5	229	0	1509	5	229	0	1509	5	229	0	1509	5	229	0
1510	5	230	0	1510	5	230	0	1510	5	230	0	1510	5	230	0
1511	5	231	0	1511	5	231	0	1511	5	231	0	1511	5	231	0
1512	5	232	0	1512	5	232	0	1512	5	232	0	1512	5	232	0
1513	5	233	0	1513	5	233	0	1513	5	233	0	1513	5	233	0
1514	5	234	0	1514	5	234	0	1514	5	234	0	1514	5	234	0
1515	5	235	0	1515	5	235	0	1515	5	235	0	1515	5	235	0
1516	5	236	0	1516	5	236	0	1516	5	236	0	1516	5	236	0
1517	5	237	0	1517	5	237	0	1517	5	237	0	1517	5	237	0
1518	5	238	0	1518	5	238	0	1518	5	238	0	1518	5	238	0
1519	5	239	0	1519	5	239	0	1519	5	239	0	1519	5	239	0
1520	5	240	0	1520	5	240	0	1520	5	240	0	1520	5	240	0
1521	5	241	0	1521	5	241	0	1521	5	241	0	1521	5	241	0
1522	5	242	0	1522	5	242	0	1522	5	242	0	1522	5	242	0
1523	5	243	0	1523	5	243	0	1523	5	243	0	1523	5	243	0
1524	5	244	0	1524	5	244	0	1524	5	244	0	1524	5	244	0
1525	5	245	0	1525	5	245	0	1525	5	245	0	1525	5	245	0
1526	5	246	0	1526	5	246	0	1526	5	246	0	1526	5	246	0
1527	5	247	0	1527	5	247	0	1527	5	247	0	1527	5	247	0
1528	5	248	0	1528	5	248	0	1528	5	248	0	1528	5	248	0
1529	5	249	0	1529	5	249	0	1529	5	249	0	1529	5	249	0
1530	5	250	0	1530	5	250	0	1530	5	250	0	1530	5	250	0
1531	5	251	0	1531	5	251	0	1531	5	251	0	1531	5	251	0
1532	5	252	0	1532	5	252	0	1532	5	252	0	1532	5	252	0
1533	5	253	0	1533	5	253	0	1533	5	253	0	1533	5	253	0
1534	5	254	0	1534	5	254	0	1534	5	254	0	1534	5	254	0
1535	5	255	0	1535	5	255	0	1535	5	255	0	1535	5	255	0
1536	6	0	0	1536	6	0	0	1536	6	0	0	1536	6	0	0
1537	6	1	0	1537	6	1	0	1537	6	1	0	1537	6	1	0
1538	6	2	0	1538	6	2	0	1538	6	2	0	1538	6	2	0
1539	6	3	0	1539	6	3	0	1539	6	3	0	1539	6	3	0
1540	6	4	0	1540	6	4	0	1540	6	4	0	1540	6	4	0
1541	6	5	0	1541	6	5	0	1541	6	5	0	1541	6	5	0
1542	6	6	0	1542	6	6	0	1542	6	6	0	1542	6	6	0
1543	6	7	0	1543	6	7	0	1543	6	7	0	1543	6	7	0
1544	6	8	0	1544	6	8	0	1544	6	8	0	1544	6	8	0
1545	6	9	0	1545	6	9	0	1545	6	9	0	1545	6	9	0
1546	6	10	0	1546	6	10	0	1546	6	10	0	1546	6	10	0
1547	6	11	0	1547	6	11	0	1547	6	11	0	1547	6	11	0
1548	6	12	0	1548	6	12	0	1548	6	12	0	1548	6	12	0
1549	6	13	0	1549	6	13	0	1549	6	13	0	1549	6	13	0
1550	6	14	0	1550	6	14	0	1550	6	14	0	1550	6	14	0
1551	6	15	0	1551	6	15	0	1551	6	15	0	1551	6	15	0
1552	6	16	0	1552	6	16	0	1552	6	16	0	1552	6	16	0
1553	6	17	0	1553	6	17	0	1553	6	17	0	1553	6	17	0
1554	6	18	0	1554	6	18	0	1554	6	18	0	1554	6	18	0
1555	6	19	0	1555	6	19	0	1555	6	19	0	1555	6	19	0
1556	6	20	0	1556	6	20	0	1556	6	20	0	1556	6	20	0
1557	6	21	0	1557	6	21	0	1557	6	21	0	1557	6	21	0
1558	6	22	0	1558	6	22	0	1558	6	22	0	1558	6	22	0
1559	6	23	0	1559	6	23	0	1559	6	23	0	1559	6	23	0
1560	6	24	0	1560	6	24	0	1560	6	24	0	1560	6	24	0
1561	6	25	0	1561	6	25	0	1561	6	25	0	1561	6	25	0
1562	6	26	0	1562	6	26	0	1562	6	26	0	1562	6	26	0
1563	6	27	0	1563	6	27	0	1563	6	27	0	1563	6	27	0
1564	6	28	0	1564	6	28	0	1564	6	28	0	1564	6	28	0
1565	6	29	0	1565	6	29	0	1565	6	29	0	1565	6	29	0
1566	6	30	0	1566	6	30	0	1566	6	30	0	1566	6	30	0
1567	6	31	0	1567	6	31	0	1567	6	31	0	1567	6	31	0
1568	6	32	0	1568	6	32	0	1568	6	32	0	1568	6	32	0
1569	6	33	0	1569	6	33	0	1569	6	33	0	1569	6	33	0
1570	6	34	0	1570	6	34	0	1570	6	34	0	1570	6	34	0
1571	6	35	0	1571	6	35	0	1571	6	35	0	1571	6	35	0
1572	6	36	0	1572	6	36	0	1572	6	36	0	1572	6	36	0
1573	6	37	0	1573	6	37	0	1573	6	37	0	1573	6	37	0
1574	6	38	0	1574	6	38	0	1574	6	38	0	1574	6	38	0
1575	6	39	0	1575	6	39	0	1575	6	39	0	1575	6	39	0
1576	6	40	0	1576	6	40	0	1576	6	40	0	1576	6	40	0
1577	6	41	0	1577	6	41	0	1577	6	41	0	1577	6	41	0
1578	6	42	0	1578	6	42	0	1578	6	42	0	1578	6	42	0
1579	6	43	0	1579	6	43	0	1579	6	43	0	1579	6	43	0
1580	6	44	0	1580	6	44	0	1580	6	44	0	1580	6	44	0
1581	6	45	0	1581	6	45	0	1581	6	45	0	1581	6	45	0
1582	6	46	0	1582	6	46	0	1582	6	46	0	1582	6	46	0
1583	6	47	0	1583	6	47	0	1583	6	47	0	1583	6	47	0
1584	6	48	0	1584	6	48	0	1584	6	48	0	1584	6	48	0
1585	6	49	0	1585	6	49	0	1585	6	49	0	1585	6	49	0
1586	6	50	0	1586	6	50	0	1586	6	50	0	1586	6	50	0
1587	6	51	0	1587	6	51	0	1587	6	51	0	1587	6	51	0
1588	6	52	0	1588	6	52	0	1588	6	52	0	1588	6	52	0
1589	6	53	0	1589	6	53	0	1589	6	53	0	1589	6	53	0
1590	6	54	0	1590	6	54	0	1590	6	54	0	1590	6	54	0
1591	6	55	0	1591	6	55	0	1591	6	55	0	1591	6	55	0
1592	6	56	0	1592	6	56	0	1592	6	56	0	1592	6	56	0
1593	6	57	0	1593	6	57	0	1593	6	57	0	1593	6	57	0
1594	6	58	0	1594	6	58	0	1594	6	58	0	1594	6	58	0
1595	6	59	0	1595	6	59	0	1595	6	59	0	1595	6	59	0
1596	6	60	0	1596	6	60	0	1596	6	60	0	1596	6	60	0
1597	6	61	0	1597	6	61	0	1597	6	61	0	1597	6	61	0
1598	6	62	0	1598	6	62	0	1598	6	62	0	1598	6	62	0
1599	6	63	0	1599	6	63	0	1599	6	63	0	1599	6	63	0
1600	6	64	0	1600	6	64	0	1600	6	64	0	1600	6	64	0
1601	6	65	0	1601	6	65	0	1601	6	65	0	1601	6	65	0
1602	6	66	0	1602	6	66	0	1602	6	66	0	1602	6	66	0
1603	6	67	0	1603	6	67	0	1603	6	67	0	1603	6	67	0
1604	6	68	0	1604	6	68	0	1604	6	68	0	1604	6	68	0
1605	6	69	0	1605	6	69	0	1605	6	69	0	1605	6	69	0
1606	6	70	0	1606	6	70	0	1606	6	70	0	1606	6	70	0
1607	6	71	0	1607	6	71	0	1607	6	71	0	1607	6	71	0
1608	6	72	0	1608	6	72	0	1608	6	72	0	1608	6	72	0
1609	6	73	0	1609	6	73	0	1609	6	73	0	1609	6	73	0
1610	6	74	0	1610	6	74	0	1610	6	74	0	1610	6	74	0
1611	6	75	0	1611	6	75	0	1611	6	75	0	1611	6	75	0
1612	6	76	0	1612	6	76	0	1612	6	76	0	1612	6	76	0
1613	6	77	0	1613	6	77	0	1613	6	77	0	1613	6	77	0
1614	6	78	0	1614	6	78	0	1614	6	78	0	1614	6	78	0
1615	6	79	0	1615	6	79	0	1615	6	79	0	1615	6	79	0
1616	6	80	0	1616	6	80	0	1616	6	80	0	1616	6	80	0
1617	6	81	0	1617	6	81	0	1617	6	81	0	1617	6	81	0
1618	6	82	0	1618	6	82	0	1618	6	82	0	1618	6	82	0
1619	6	83	0	1619	6	83	0	1619	6	83	0	1619	6	83	0
1620	6	84	0	1620	6	84	0	1620	6	84	0	1620	6	84	0
1621	6	85	0	1621	6	85	0	1621	6	85	0	1621	6	85	0
1622	6	86	0	1622	6	86	0	1622	6	86	0	1622	6	86	0
1623	6	87	0	1623	6	87	0	1623	6	87	0	1623	6	87	0
1624	6	88	0	1624	6	88	0	1624	6	88	0	1624	6	88	0
1625	6	89	0	1625	6	89	0	1625	6	89	0	1625	6	89	0
1626	6	90	0	1626	6	90	0	1626	6	90	0	1626	6	90	0
1627	6	91	0	1627	6	91	0	1627	6	91	0	1627	6	91	0
1628	6	92	0	1628	6	92	0	1628	6	92	0	1628	6	92	0
1629	6	93	0	1629	6	93	0	1629	6	93	0	1629	6	93	0
1630	6	94	0	1630	6	94	0	1630	6	94	0	1630	6	94	0
1631	6	95	0	1631	6	95	0	1631	6	95	0	1631	6	95	0
1632	6	96	0	1632	6	96	0	1632	6	96	0	1632	6	96	0
1633	6	97	0	1633	6	97	0	1633	6	97	0	1633	6	97	0
1634	6	98	0	1634	6	98	0	1634	6	98	0	1634	6	98	0
1635	6	99	0	1635	6	99	0	1635	6	99	0	1635	6	99	0
1636	6	100	0	1636	6	100	0	1636	6	100	0	1636	6	100	0
1637	6	101	0	1637	6	101	0	1637	6	101	0	1637	6	101	0
1638	6	102	0	1638	6	102	0	1638	6	102	0	1638	6	102	0
1639	6	103	0	1639	6	103	0	1639	6	103	0	1639	6	103	0
1640	6	104	0	1640	6	104	0	1640	6	104	0	1640	6	104	0
1641	6	105	0	1641	6	105	0	1641	6	105	0	1641	6	105	0
1642	6	106	0	1642	6	106	0	1642	6	106	0	1642	6	106	0
1643	6	107	0	1643	6	107	0	1643	6	107	0	1643	6	107	0
1644	6	108	0	1644	6	108	0	1644	6	108	0	1644	6	108	0
1645	6	109	0	1645	6	109	0	1645	6	109	0	1645	6	109	0
1646	6	110	0	1646	6	110	0	1646	6	110	0	1646	6	110	0
1647	6	111	0	1647	6	111	0	1647	6	111	0	1647	6	111	0
1648	6	112	0	1648	6	112	0	1648	6	112	0	1648	6	112	0
1649	6	113	0	1649	6	113	0	1649	6	113	0	1649	6	113	0
1650	6	114	0	1650	6	114	0	1650	6	114	0	1650	6	114	0
1651	6	115	0	1651	6	115	0	1651	6	115	0	1651	6	115	0
1652	6	116	0	1652	6	116	0	1652	6	116	0	1652	6	116	0
1653	6	117	0	1653	6	117	0	1653	6	117	0	1653	6	117	0
1654	6	118	0	1654	6	118	0	1654	6	118	0	1654	6	118	0
1655	6	119	0	1655	6	119	0	1655	6	119	0	1655	6	119	0
1656	6	120	0	1656	6	120	0	1656	6	120	0	1656	6	120	0
1657	6	121	0	1657	6	121	0	1657	6	121	0	1657	6	121	0
1658	6	122	0	1658	6	122	0	1658	6	122	0	1658	6	122	0
1659	6	123	0	1659	6	123	0	1659	6	123	0	1659	6	123	0
1660	6	124	0	1660	6	124	0	1660	6	124	0	1660	6	124	0
1661	6	125	0	1661	6	125	0	1661	6	125	0	1661	6	125	0
1662	6	126	0	1662	6	126	0	1662	6	126	0	1662	6	126	0
1663	6	127	0	1663	6	127	0	1663	6	127	0	1663	6	127	0
1664	6	128	0	1664	6	128	0	1664	6	128	0	1664	6	128	0
1665	6	129	0	1665	6	129	0	1665	6	129	0	1665	6	129	0
1666	6	130	0	1666	6	130	0	1666	6	130	0	1666	6	130	0
1667	6	131	0	1667	6	131	0	1667	6	131	0	1667	6	131	0
1668	6	132	0	1668	6	132	0	1668	6	132	0	1668	6	132	0
1669	6	133	0	1669	6	133	0	1669	6	133	0	1669	6	133	0
1670	6	134	0	1670	6	134	0	1670	6	134	0	1670	6	134	0
1671	6	135	0	1671	6	135	0	1671	6	135	0	1671	6	135	0
1672	6	136	0	1672	6	136	0	1672	6	136	0	1672	6	136	0
1673	6	137	0	1673	6	137	0	1673	6	137	0	1673	6	137	0
1674	6	138	0	1674	6	138	0	1674	6	138	0	1674	6	138	0
1675	6	139	0	1675	6	139	0	1675	6	139	0	1675	6	139	0
1676	6	140	0	1676	6	140	0	1676	6	140	0	1676	6	140	0
1677	6	141	0	1677	6	141	0	1677	6	141	0	1677	6	141	0
1678	6	142	0	1678	6	142	0	1678	6	142	0	1678	6	142	0
1679	6	143	0	1679	6	143	0	1679	6	143	0	1679	6	143	0
1680	6	144	0	1680	6	144	0	1680	6	144	0	1680	6	144	0
1681	6	145	0	1681	6	145	0	1681	6	145	0	1681	6	145	0
1682	6	146	0	1682	6	146	0	1682	6	146	0	1682	6	146	0
1683	6	147	0	1683	6	147	0	1683	6	147	0	1683	6	147	0
1684	6	148	0	1684	6	148	0	1684	6	148	0	1684	6	148	0
1685	6	149	0	1685	6	149	0	1685	6	149	0	1685	6	149	0
1686	6	150	0	1686	6	150	0	1686	6	150	0	1686	6	150	0
1687	6	151	0	1687	6	151	0	1687	6	151	0	1687	6	151	0
1688	6	152	0	1688	6	152	0	1688	6	152	0	1688	6	152	0
1689	6	153	0	1689	6	153	0	1689	6	153	0	1689	6	153	0
1690	6	154	0	1690	6	154	0	1690	6	154	0	1690	6	154	0
1691	6	155	0	1691	6	155	0	1691	6	155	0	1691	6	155	0
1692	6	156	0	1692	6	156	0	1692	6	156	0	1692	6	156	0
1693	6	157	0	1693	6	157	0	1693	6	157	0	1693	6	157	0
1694	6	158	0	1694	6	158	0	1694	6	158	0	1694	6	158	0
1695	6	159	0	1695	6	159	0	1695	6	159	0	1695	6	159	0
1696	6	160	0	1696	6	160	0	1696	6	160	0	1696	6	160	0
1697	6	161	0	1697	6	161	0	1697	6	161	0	1697	6	161	0
1698	6	162	0	1698	6	162	0	1698	6	162	0	1698	6	162	0
1699	6	163	0	1699	6	163	0	1699	6	163	0	1699	6	163	0
1700	6	164	0	1700	6	164	0	1700	6	164	0	1700	6	164	0
1701	6	165	0	1701	6	165	0	1701	6	165	0	1701	6	165	0
1702	6	166	0	1702	6	166	0	1702	6	166	0	1702	6	166	0
1703	6	167	0	1703	6	167	0	1703	6	167	0	1703	6	167	0
1704	6	168	0	1704	6	168	0	1704	6	168	0	1704	6	168	0
1705	6	169	0	1705	6	169	0	1705	6	169	0	1705	6	169	0
1706	6	170	0	1706	6	170	0	1706	6	170	0	1706	6	170	0
1707	6	171	0	1707	6	171	0	1707	6	171	0	1707	6	171	0
1708	6	172	0	1708	6	172	0	1708	6	172	0	1708	6	172	0
1709	6	173	0	1709	6	173	0	1709	6	173	0	1709	6	173	0
1710	6	174	0	1710	6	174	0	1710	6	174	0	1710	6	174	0
1711	6	175	0	1711	6	175	0	1711	6	175	0	1711	6	175	0
1712	6	176	0	1712	6	176	0	1712	6	176	0	1712	6	176	0
1713	6	177	0	1713	6	177	0	1713	6	177	0	1713	6	177	0
1714	6	178	0	1714	6	178	0	1714	6	178	0	1714	6	178	0
1715	6	179	0	1715	6	179	0	1715	6	179	0	1715	6	179	0
1716	6	180	0	1716	6	180	0	1716	6	180	0	1716	6	180	0
1717	6	181	0	1717	6	181	0	1717	6	181	0	1717	6	181	0
1718	6	182	0	1718	6	182	0	1718	6	182	0	1718	6	182	0
1719	6	183	0	1719	6	183	0	1719	6	183	0	1719	6	183	0
1720	6	184	0	1720	6	184	0	1720	6	184	0	1720	6	184	0
1721	6	185	0	1721	6	185	0	1721	6	185	0	1721	6	185	0
1722	6	186	0	1722	6	186	0	1722	6	186	0	1722	6	186	0
1723	6	187	0	1723	6	187	0	1723	6	187	0	1723	6	187	0
1724	6	188	0	1724	6	188	0	1724	6	188	0	1724	6	188	0
1725	6	189	0	1725	6	189	0	1725	6	189	0	1725	6	189	0
1726	6	190	0	1726	6	190	0	1726	6	190	0	1726	6	190	0
1727	6	191	0	1727	6	191	0	1727	6	191	0	1727	6	191	0
1728	6	192	0	1728	6	192	0	1728	6	192	0	1728	6	192	0
1729	6	193	0	1729	6	193	0	1729	6	193	0	1729	6	193	0
1730	6	194	0	1730	6	194	0	1730	6	194	0	1730	6	194	0
1731	6	195	0	1731	6	195	0	1731	6	195	0	1731	6	195	0
1732	6	196	0	1732	6	196	0	1732	6	196	0	1732	6	196	0
1733	6	197	0	1733	6	197	0	1733	6	197	0	1733	6	197	0
1734	6	198	0	1734	6	198	0	1734	6	198	0	1734	6	198	0
1735	6	199	0	1735	6	199	0	1735	6	199	0	1735	6	199	0
1736	6	200	0	1736	6	200	0	1736	6	200	0	1736	6	200	0
1737	6	201	0	1737	6	201	0	1737	6	201	0	1737	6	201	0
1738	6	202	0	1738	6	202	0	1738	6	202	0	1738	6	202	0
1739	6	203	0	1739	6	203	0	1739	6	203	0	1739	6	203	0
1740	6	204	0	1740	6	204	0	1740	6	204	0	1740	6	204	0
1741	6	205	0	1741	6	205	0	1741	6	205	0	1741	6	205	0
1742	6	206	0	1742	6	206	0	1742	6	206	0	1742	6	206	0
1743	6	207	0	1743	6	207	0	1743	6	207	0	1743	6	207	0
1744	6	208	0	1744	6	208	0	1744	6	208	0	1744	6	208	0
1745	6	209	0	1745	6	209	0	1745	6	209	0	1745	6	209	0
1746	6	210	0	1746	6	210	0	1746	6	210	0	1746	6	210	0
1747	6	211	0	1747	6	211	0	1747	6	211	0	1747	6	211	0
1748	6	212	0	1748	6	212	0	1748	6	212	0	1748	6	212	0
1749	6	213	0	1749	6	213	0	1749	6	213	0	1749	6	213	0
1750	6	214	0	1750	6	214	0	1750	6	214	0	1750	6	214	0
1751	6	215	0	1751	6	215	0	1751	6	215	0	1751	6	215	0
1752	6	216	0	1752	6	216	0	1752	6	216	0	1752	6	216	0
1753	6	217	0	1753	6	217	0	1753	6	217	0	1753	6	217	0
1754	6	218	0	1754	6	218	0	1754	6	218	0	1754	6	218	0
1755	6	219	0	1755	6	219	0	1755	6	219	0	1755	6	219	0
1756	6	220	0	1756	6	220	0	1756	6	220	0	1756	6	220	0
1757	6	221	0	1757	6	221	0	1757	6	221	0	1757	6	221	0
1758	6	222	0	1758	6	222	0	1758	6	222	0	1758	6	222	0
1759	6	223	0	1759	6	223	0	1759	6	223	0	1759	6	223	0
1760	6	224	0	1760	6	224	0	1760	6	224	0	1760	6	224	0
1761	6	225	0	1761	6	225	0	1761	6	225	0	1761	6	225	0
1762	6	226	0	1762	6	226	0	1762	6	226	0	1762	6	226	0
1763	6	227	0	1763	6	227	0	1763	6	227	0	1763	6	227	0
1764	6	228	0	1764	6	228	0	1764	6	228	0	1764	6	228	0
1765	6	229	0	1765	6	229	0	1765	6	229	0	1765	6	229	0
1766	6	230	0	1766	6	230	0	1766	6	230	0	1766	6	230	0
1767	6	231	0	1767	6	231	0	1767	6	231	0	1767	6	231	0
1768	6	232	0	1768	6	232	0	1768	6	232	0	1768	6	232	0
1769	6	233	0	1769	6	233	0	1769	6	233	0	1769	6	233	0
1770	6	234	0	1770	6	234	0	1770	6	234	0	1770	6	234	0
1771	6	235	0	1771	6	235	0	1771	6	235	0	1771	6	235	0
1772	6	236	0	1772	6	236	0	1772	6	236	0	1772	6	236	0
1773	6	237	0	1773	6	237	0	1773	6	237	0	1773	6	237	0
1774	6	238	0	1774	6	238	0	1774	6	238	0	1774	6	238	0
1775	6	239	0	1775	6	239	0	1775	6	239	0	1775	6	239	0
1776	6	240	0	1776	6	240	0	1776	6	240	0	1776	6	240	0
1777	6	241	0	1777	6	241	0	1777	6	241	0	1777	6	241	0
1778	6	242	0	1778	6	242	0	1778	6	242	0	1778	6	242	0
1779	6	243	0	1779	6	243	0	1779	6	243	0	1779	6	243	0
1780	6	244	0	1780	6	244	0	1780	6	244	0	1780	6	244	0
1781	6	245	0	1781	6	245	0	1781	6	245	0	1781	6	245	0
1782	6	246	0	1782	6	246	0	1782	6	246	0	1782	6	246	0
1783	6	247	0	1783	6	247	0	1783	6	247	0	1783	6	247	0
1784	6	248	0	1784	6	248	0	1784	6	248	0	1784	6	248	0
1785	6	249	0	1785	6	249	0	1785	6	249	0	1785	6	249	0
1786	6	250	0	1786	6	250	0	1786	6	250	0	1786	6	250	0
1787	6	251	0	1787	6	251	0	1787	6	251	0	1787	6	251	0
1788	6	252	0	1788	6	252	0	1788	6	252	0	1788	6	252	0
1789	6	253	0	1789	6	253	0	1789	6	253	0	1789	6	253	0
1790	6	254	0	1790	6	254	0	1790	6	254	0	1790	6	254	0
1791	6	255	0	1791	6	255	0	1791	6	255	0	1791	6	255	0
1792	7	0	0	1792	7	0	0	1792	7	0	0	1792	7	0	0
1793	7	1	0	1793	7	1	0	1793	7	1	0	1793	7	1	0
1794	7	2	0	1794	7	2	0	1794	7	2	0	1794	7	2	0
1795	7	3	0	1795	7	3	0	1795	7	3	0	1795	7	3	0
1796	7	4	0	1796	7	4	0	1796	7	4	0	1796	7	4	0
1797	7	5	0	1797	7	5	0	1797	7	5	0	1797	7	5	0
1798	7	6	0	1798	7	6	0	1798	7	6	0	1798	7	6	0
1799	7	7	0	1799	7	7	0	1799	7	7	0	1799	7	7	0
1800	7	8	0	1800	7	8	0	1800	7	8	0	1800	7	8	0
1801	7	9	0	1801	7	9	0	1801	7	9	0	1801	7	9	0
1802	7	10	0	1802	7	10	0	1802	7	10	0	1802	7	10	0
1803	7	11	0	1803	7	11	0	1803	7	11	0	1803	7	11	0
1804	7	12	0	1804	7	12	0	1804	7	12	0	1804	7	12	0
1805	7	13	0	1805	7	13	0	1805	7	13	0	1805	7	13	0
1806	7	14	0	1806	7	14	0	1806	7	14	0	1806	7	14	0
1807	7	15	0	1807	7	15	0	1807	7	15	0	1807	7	15	0
1808	7	16	0	1808	7	16	0	1808	7	16	0	1808	7	16	0
1809	7	17	0	1809	7	17	0	1809	7	17	0	1809	7	17	0
1810	7	18	0	1810	7	18	0	1810	7	18	0	1810	7	18	0
1811	7	19	0	1811	7	19	0	1811	7	19	0	1811	7	19	0
1812	7	20	0	1812	7	20	0	1812	7	20	0	1812	7	20	0
1813	7	21	0	1813	7	21	0	1813	7	21	0	1813	7	21	0
1814	7	22	0	1814	7	22	0	1814	7	22	0	1814	7	22	0
1815	7	23	0	1815	7	23	0	1815	7	23	0	1815	7	23	0
1816	7	24	0	1816	7	24	0	1816	7	24	0	1816	7	24	0
1817	7	25	0	1817	7	25	0	1817	7	25	0	1817	7	25	0
1818	7	26	0	1818	7	26	0	1818	7	26	0	1818	7	26	0
1819	7	27	0	1819	7	27	0	1819	7	27	0	1819	7	27	0
1820	7	28	0	1820	7	28	0	1820	7	28	0	1820	7	28	0
1821	7	29	0	1821	7	29	0	1821	7	29	0	1821	7	29	0
1822	7	30	0	1822	7	30	0	1822	7	30	0	1822	7	30	0
1823	7	31	0	1823	7	31	0	1823	7	31	0	1823	7	31	0
1824	7	32	0	1824	7	32	0	1824	7	32	0	1824	7	32	0
1825	7	33	0	1825	7	33	0	1825	7	33	0	1825	7	33	0
1826	7	34	0	1826	7	34	0	1826	7	34	0	1826	7	34	0
1827	7	35	0	1827	7	35	0	1827	7	35	0	1827	7	35	0
1828	7	36	0	1828	7	36	0	1828	7	36	0	1828	7	36	0
1829	7	37	0	1829	7	37	0	1829	7	37	0	1829	7	37	0
1830	7	38	0	1830	7	38	0	1830	7	38	0	1830	7	38	0
1831	7	39	0	1831	7	39	0	1831	7	39	0	1831	7	39	0
1832	7	40	0	1832	7	40	0	1832	7	40	0	1832	7	40	0
1833	7	41	0	1833	7	41	0	1833	7	41	0	1833	7	41	0
1834	7	42	0	1834	7	42	0	1834	7	42	0	1834	7	42	0
1835	7	43	0	1835	7	43	0	1835	7	43	0	1835	7	43	0
1836	7	44	0	1836	7	44	0	1836	7	44	0	1836	7	44	0
1837	7	45	0	1837	7	45	0	1837	7	45	0	1837	7	45	0
1838	7	46	0	1838	7	46	0	1838	7	46	0	1838	7	46	0
1839	7	47	0	1839	7	47	0	1839	7	47	0	1839	7	47	0
1840	7	48	0	1840	7	48	0	1840	7	48	0	1840	7	48	0
1841	7	49	0	1841	7	49	0	1841	7	49	0	1841	7	49	0
1842	7	50	0	1842	7	50	0	1842	7	50	0	1842	7	50	0
1843	7	51	0	1843	7	51	0	1843	7	51	0	1843	7	51	0
1844	7	52	0	1844	7	52	0	1844	7	52	0	1844	7	52	0
1845	7	53	0	1845	7	53	0	1845	7	53	0	1845	7	53	0
1846	7	54	0	1846	7	54	0	1846	7	54	0	1846	7	54	0
1847	7	55	0	1847	7	55	0	1847	7	55	0	1847	7	55	0
1848	7	56	0	1848	7	56	0	1848	7	56	0	1848	7	56	0
1849	7	57	0	1849	7	57	0	1849	7	57	0	1849	7	57	0
1850	7	58	0	1850	7	58	0	1850	7	58	0	1850	7	58	0
1851	7	59	0	1851	7	59	0	1851	7	59	0	1851	7	59	0
1852	7	60	0	1852	7	60	0	1852	7	60	0	1852	7	60	0
1853	7	61	0	1853	7	61	0	1853	7	61	0	1853	7	61	0
1854	7	62	0	1854	7	62	0	1854	7	62	0	1854	7	62	0
1855	7	63	0	1855	7	63	0	1855	7	63	0	1855	7	63	0
1856	7	64	0	1856	7	64	0	1856	7	64	0	1856	7	64	0
1857	7	65	0	1857	7	65	0	1857	7	65	0	1857	7	65	0
1858	7	66	0	1858	7	66	0	1858	7	66	0	1858	7	66	0
1859	7	67	0	1859	7	67	0	1859	7	67	0	1859	7	67	0
1860	7	68	0	1860	7	68	0	1860	7	68	0	1860	7	68	0
1861	7	69	0	1861	7	69	0	1861	7	69	0	1861	7	69	0
1862	7	70	0	1862	7	70	0	1862	7	70	0	1862	7	70	0
1863	7	71	0	1863	7	71	0	1863	7	71	0	1863	7	71	0
1864	7	72	0	1864	7	72	0	1864	7	72	0	1864	7	72	0
1865	7	73	0	1865	7	73	0	1865	7	73	0	1865	7	73	0
1866	7	74	0	1866	7	74	0	1866	7	74	0	1866	7	74	0
1867	7	75	0	1867	7	75	0	1867	7	75	0	1867	7	75	0
1868	7	76	0	1868	7	76	0	1868	7	76	0	1868	7	76	0
1869	7	77	0	1869	7	77	0	1869	7	77	0	1869	7	77	0
1870	7	78	0	1870	7	78	0	1870	7	78	0	1870	7	78	0
1871	7	79	0	1871	7	79	0	1871	7	79	0	1871	7	79	0
1872	7	80	0	1872	7	80	0	1872	7	80	0	1872	7	80	0
1873	7	81	0	1873	7	81	0	1873	7	81	0	1873	7	81	0
1874	7	82	0	1874	7	82	0	1874	7	82	0	1874	7	82	0
1875	7	83	0	1875	7	83	0	1875	7	83	0	1875	7	83	0
1876	7	84	0	1876	7	84	0	1876	7	84	0	1876	7	84	0
1877	7	85	0	1877	7	85	0	1877	7	85	0	1877	7	85	0
1878	7	86	0	1878	7	86	0	1878	7	86	0	1878	7	86	0
1879	7	87	0	1879	7	87	0	1879	7	87	0	1879	7	87	0
1880	7	88	0	1880	7	88	0	1880	7	88	0	1880	7	88	0
1881	7	89	0	1881	7	89	0	1881	7	89	0	1881	7	89	0
1882	7	90	0	1882	7	90	0	1882	7	90	0	1882	7	90	0
1883	7	91	0	1883	7	91	0	1883	7	91	0	1883	7	91	0
1884	7	92	0	1884	7	92	0	1884	7	92	0	1884	7	92	0
1885	7	93	0	1885	7	93	0	1885	7	93	0	1885	7	93	0
1886	7	94	0	1886	7	94	0	1886	7	94	0	1886	7	94	0
1887	7	95	0	1887	7	95	0	1887	7	95	0	1887	7	95	0
1888	7	96	0	1888	7	96	0	1888	7	96	0	1888	7	96	0
1889	7	97	0	1889	7	97	0	1889	7	97	0	1889	7	97	0
1890	7	98	0	1890	7	98	0	1890	7	98	0	1890	7	98	0
1891	7	99	0	1891	7	99	0	1891	7	99	0	1891	7	99	0
1892	7	100	0	1892	7	100	0	1892	7	100	0	1892	7	100	0
1893	7	101	0	1893	7	101	0	1893	7	101	0	1893	7	101	0
1894	7	102	0	1894	7	102	0	1894	7	102	0	1894	7	102	0
1895	7	103	0	1895	7	103	0	1895	7	103	0	1895	7	103	0
1896	7	104	0	1896	7	104	0	1896	7	104	0	1896	7	104	0
1897	7	105	0	1897	7	105	0	1897	7	105	0	1897	7	105	0
1898	7	106	0	1898	7	106	0	1898	7	106	0	1898	7	106	0
1899	7	107	0	1899	7	107	0	1899	7	107	0	1899	7	107	0
1900	7	108	0	1900	7	108	0	1900	7	108	0	1900	7	108	0
1901	7	109	0	1901	7	109	0	1901	7	109	0	1901	7	109	0
1902	7	110	0	1902	7	110	0	1902	7	110	0	1902	7	110	0
1903	7	111	0	1903	7	111	0	1903	7	111	0	1903	7	111	0
1904	7	112	0	1904	7	112	0	1904	7	112	0	1904	7	112	0
1905	7	113	0	1905	7	113	0	1905	7	113	0	1905	7	113	0
1906	7	114	0	1906	7	114	0	1906	7	114	0	1906	7	114	0
1907	7	115	0	1907	7	115	0	1907	7	115	0	1907	7	115	0
1908	7	116	0	1908	7	116	0	1908	7	116	0	1908	7	116	0
1909	7	117	0	1909	7	117	0	1909	7	117	0	1909	7	117	0
1910	7	118	0	1910	7	118	0	1910	7	118	0	1910	7	118	0
1911	7	119	0	1911	7	119	0	1911	7	119	0	1911	7	119	0
1912	7	120	0	1912	7	120	0	1912	7	120	0	1912	7	120	0
1913	7	121	0	1913	7	121	0	1913	7	121	0	1913	7	121	0
1914	7	122	0	1914	7	122	0	1914	7	122	0	1914	7	122	0
1915	7	123	0	1915	7	123	0	1915	7	123	0	1915	7	123	0
1916	7	124	0	1916	7	124	0	1916	7	124	0	1916	7	124	0
1917	7	125	0	1917	7	125	0	1917	7	125	0	1917	7	125	0
1918	7	126	0	1918	7	126	0	1918	7	126	0	1918	7	126	0
1919	7	127	0	1919	7	127	0	1919	7	127	0	1919	7	127	0
1920	7	128	0	1920	7	128	0	1920	7	128	0	1920	7	128	0
1921	7	129	0	1921	7	129	0	1921	7	129	0	1921	7	129	0
1922	7	130	0	1922	7	130	0	1922	7	130	0	1922	7	130	0
1923	7	131	0	1923	7	131	0	1923	7	131	0	1923	7	131	0
1924	7	132	0	1924	7	132	0	1924	7	132	0	1924	7	132	0
1925	7	133	0	1925	7	133	0	1925	7	133	0	1925	7	133	0
1926	7	134	0	1926	7	134	0	1926	7	134	0	1926	7	134	0
1927	7	135	0	1927	7	135	0	1927	7	135	0	1927	7	135	0
1928	7	136	0	1928	7	136	0	1928	7	136	0	1928	7	136	0
1929	7	137	0	1929	7	137	0	1929	7	137	0	1929	7	137	0
1930	7	138	0	1930	7	138	0	1930	7	138	0	1930	7	138	0
1931	7	139	0	1931	7	139	0	1931	7	139	0	1931	7	139	0
1932	7	140	0	1932	7	140	0	1932	7	140	0	1932	7	140	0
1933	7	141	0	1933	7	141	0	1933	7	141	0	1933	7	141	0
1934	7	142	0	1934	7	142	0	1934	7	142	0	1934	7	142	0
1935	7	143	0	1935	7	143	0	1935	7	143	0	1935	7	143	0
1936	7	144	0	1936	7	144	0	1936	7	144	0	1936	7	144	0
1937	7	145	0	1937	7	145	0	1937	7	145	0	1937	7	145	0
1938	7	146	0	1938	7	146	0	1938	7	146	0	1938	7	146	0
1939	7	147	0	1939	7	147	0	1939	7	147	0	1939	7	147	0
1940	7	148	0	1940	7	148	0	1940	7	148	0	1940	7	148	0
1941	7	149	0	1941	7	149	0	1941	7	149	0	1941	7	149	0
1942	7	150	0	1942	7	150	0	1942	7	150	0	1942	7	150	0
1943	7	151	0	1943	7	151	0	1943	7	151	0	1943	7	151	0
1944	7	152	0	1944	7	152	0	1944	7	152	0	1944	7	152	0
1945	7	153	0	1945	7	153	0	1945	7	153	0	1945	7	153	0
1946	7	154	0	1946	7	154	0	1946	7	154	0	1946	7	154	0
1947	7	155	0	1947	7	155	0	1947	7	155	0	1947	7	155	0
1948	7	156	0	1948	7	156	0	1948	7	156	0	1948	7	156	0
1949	7	157	0	1949	7	157	0	1949	7	157	0	1949	7	157	0
1950	7	158	0	1950	7	158	0	1950	7	158	0	1950	7	158	0
1951	7	159	0	1951	7	159	0	1951	7	159	0	1951	7	159	0
1952	7	160	0	1952	7	160	0	1952	7	160	0	1952	7	160	0
1953	7	161	0	1953	7	161	0	1953	7	161	0	1953	7	161	0
1954	7	162	0	1954	7	162	0	1954	7	162	0	1954	7	162	0
1955	7	163	0	1955	7	163	0	1955	7	163	0	1955	7	163	0
1956	7	164	0	1956	7	164	0	1956	7	164	0	1956	7	164	0
1957	7	165	0	1957	7	165	0	1957	7	165	0	1957	7	165	0
1958	7	166	0	1958	7	166	0	1958	7	166	0	1958	7	166	0
1959	7	167	0	1959	7	167	0	1959	7	167	0	1959	7	167	0
1960	7	168	0	1960	7	168	0	1960	7	168	0	1960	7	168	0
1961	7	169	0	1961	7	169	0	1961	7	169	0	1961	7	169	0
1962	7	170	0	1962	7	170	0	1962	7	170	0	1962	7	170	0
1963	7	171	0	1963	7	171	0	1963	7	171	0	1963	7	171	0
1964	7	172	0	1964	7	172	0	1964	7	172	0	1964	7	172	0
1965	7	173	0	1965	7	173	0	1965	7	173	0	1965	7	173	0
1966	7	174	0	1966	7	174	0	1966	7	174	0	1966	7	174	0
1967	7	175	0	1967	7	175	0	1967	7	175	0	1967	7	175	0
1968	7	176	0	1968	7	176	0	1968	7	176	0	1968	7	176	0
1969	7	177	0	1969	7	177	0	1969	7	177	0	1969	7	177	0
1970	7	178	0	1970	7	178	0	1970	7	178	0	1970	7	178	0
1971	7	179	0	1971	7	179	0	1971	7	179	0	1971	7	179	0
1972	7	180	0	1972	7	180	0	1972	7	180	0	1972	7	180	0
1973	7	181	0	1973	7	181	0	1973	7	181	0	1973	7	181	0
1974	7	182	0	1974	7	182	0	1974	7	182	0	1974	7	182	0
1975	7	183	0	1975	7	183	0	1975	7	183	0	1975	7	183	0
1976	7	184	0	1976	7	184	0	1976	7	184	0	1976	7	184	0
1977	7	185	0	1977	7	185	0	1977	7	185	0	1977	7	185	0
1978	7	186	0	1978	7	186	0	1978	7	186	0	1978	7	186	0
1979	7	187	0	1979	7	187	0	1979	7	187	0	1979	7	187	0
1980	7	188	0	1980	7	188	0	1980	7	188	0	1980	7	188	0
1981	7	189	0	1981	7	189	0	1981	7	189	0	1981	7	189	0
1982	7	190	0	1982	7	190	0	1982	7	190	0	1982	7	190	0
1983	7	191	0	1983	7	191	0	1983	7	191	0	1983	7	191	0
1984	7	192	0	1984	7	192	0	1984	7	192	0	1984	7	192	0
1985	7	193	0	1985	7	193	0	1985	7	193	0	1985	7	193	0
1986	7	194	0	1986	7	194	0	1986	7	194	0	1986	7	194	0
1987	7	195	0	1987	7	195	0	1987	7	195	0	1987	7	195	0
1988	7	196	0	1988	7	196	0	1988	7	196	0	1988	7	196	0
1989	7	197	0	1989	7	197	0	1989	7	197	0	1989	7	197	0
1990	7	198	0	1990	7	198	0	1990	7	198	0	1990	7	198	0
1991	7	199	0	1991	7	199	0	1991	7	199	0	1991	7	199	0
1992	7	200	0	1992	7	200	0	1992	7	200	0	1992	7	200	0
1993	7	201	0	1993	7	201	0	1993	7	201	0	1993	7	201	0
1994	7	202	0	1994	7	202	0	1994	7	202	0	1994	7	202	0
1995	7	203	0	1995	7	203	0	1995	7	203	0	1995	7	203	0
1996	7	204	0	1996	7	204	0	1996	7	204	0	1996	7	204	0
1997	7	205	0	1997	7	205	0	1997	7	205	0	1997	7	205	0
[truncated: 63,538 more rows]

## Sheet: Figure_3c-accuracy
mrid	index	accuracy_um
penta	0	65.9505
penta	1	32.7004
penta	2	47.5432
penta	3	-145.602
penta	0	19.3602
penta	1	63.7391			Descriptive Statistics
penta	2	48.5589			metric	value
penta	3	-87.6528			count	38
quad	0	58.5853			mean	87.3092
quad	1	-38.4925			std	89.107
quad	2	5.72434			min	5.29484
quad	0	-101.708			25%	32.5252
quad	1	133.017			50% (median)	50.1526
quad	2	213.944			75%	140.159
quad	0	5.29484			max	424.291
quad	1	51.7463			IQR	107.633
quad	2	-19.7368			SEM	14.4551
quad	0	-32.4668			MAD	30.6041
quad	1	-14.1493
quad	2	-176.159
quad	0	29.8874
quad	1	-23.5831
quad	2	-275.107
trio	0	-12.6436
trio	1	-60.1432
trio	0	-15.756
trio	1	-34.3653
trio	0	34.0672
trio	1	37.3181
trio	0	34.6847
trio	1	147.596
trio	0	175.087
trio	1	142.539
duo	0	424.291
duo	0	-46.3369
duo	0	59.2849
duo	0	-212.483
duo	0	-190.443

## Sheet: Figure_3e_f-barcode_similarity_
True Label	Predicted Label	Similarity Score
duo	duo	0.727333
duo	duo	0.750889
duo	duo	0.851111
duo	duo	0.866222
duo	duo	0.827111
trio	trio	0.820667
trio	trio	0.923333
trio	trio	0.929333
trio	trio	0.875111
trio	trio	0.798889
quad	quad	0.891556
quad	quad	0.625556
quad	quad	0.898
quad	quad	0.777333
quad	trio	0.599333
penta	penta	0.824222
penta	penta	0.729111

## Sheet: Figure_3g
Data points		Binned data (binsize=50)			Linefit params
IONP Density	MRI contrast	IONP Density bins	MRI contrast means	MRI contrast stds	Line fit slope	line fit y-intercept
572.154	51.5552	31.4909	13.7907	11.7564	0.110714	14.0987
368.556	44.2899	72.3678	14.6613	5.7216
257	46.6603	129.24	26.6399	9.49975
145.333	32.5539	175.756	34.875	2.52178
33.6667	13.8217	225.075	43.9247	12.4414
572.154	51.5552	276.394	54.7339	12.1726
368.556	48.7177	317.315	50.2222	5.67211
257	46.6603	372.322	54.4576	9.19633
145.333	37.3067	416.388	74.3333	0.471405
33.6667	13.8217	467.159	72.5	0.5
572.154	66.3129	536.765	66.4629	15.3525
368.556	47.1883	578.013	71.1078	21.6079
257	38.0507
145.333	37.9956
33.6667	21.073
572.154	66.3129
368.556	52.5498
257	41.184
145.333	37.9956
33.6667	21.073
547.692	45.5263
241.222	27.3631
119.556	13.1967
19.4444	4.37921
547.692	41.6099
241.222	36.0098
119.556	4.71505
19.4444	0.1
547.692	73.885
241.222	36.0098
119.556	17.7156
19.4444	3.33735
547.692	89.3699
241.222	57.007
119.556	32.6959
19.4444	10.693
547.692	31.7138
241.222	39.9434
119.556	9.41971
19.4444	4.03398
547.692	71.6143
241.222	39.9434
119.556	26.7009
19.4444	14.361
547.692	61.2783
241.222	42.8138
119.556	21.839
19.4444	5.44454
547.692	72.4835
241.222	58.5982
119.556	35.3837
19.4444	5.44454
584	40.1539
290.667	52.2612
42.4615	6.81438
584	38.5393
290.667	46.4557
42.4615	9.4205
584	76.4073
290.667	53.2099
42.4615	9.4205
584	69.8323
290.667	53.95
42.4615	7.58047
584	111.235
290.667	70.9514
42.4615	45.1028
584	111.235
290.667	70.9514
42.4615	45.1028
584	86.1857
290.667	81.1717
42.4615	27.4767
584	86.1857
290.667	81.1717
42.4615	27.4767
211.347	0.004912
66.1379	6.8118
211.347	31.3799
66.1379	6.25005
211.347	35.1476
66.1379	8.00838
211.347	40.9589
66.1379	11.0286
211.347	31.8935
66.1379	5.44553
211.347	57.7268
66.1379	21.2069
211.347	45.7216
66.1379	18.5844
211.347	47.2204
66.1379	18.5844
21.6413	9
38.4735	12
60.1148	15
88.0628	22
111.167	28
134.633	32
158.288	35
158.288	35
187.08	39
210.311	42
233.715	47
233.715	47
257.244	44
280.864	44
280.864	44
309.454	44
309.454	44
332.835	46
332.835	46
332.835	46
379.855	67
379.855	67
408.598	74
408.598	74
431.967	75
455.408	73
455.408	73
478.91	72
478.91	72
501.068	72
501.068	72
521.757	76
521.757	76
537.942	77
549.586	70
565.786	70
565.786	70
26.948	6
38.8051	8
55.2954	13
69.7667	15
84.4942	17
99.3397	21
99.3397	21
117.409	26
131.988	28
146.677	29
146.677	29
161.443	32
176.267	32
176.267	32
194.209	37
194.209	37
208.883	38
208.883	38
208.883	38
238.392	47
238.392	47
256.431	54
256.431	54
271.096	56
285.808	58
285.808	58
300.557	57
300.557	57
318.652	56
318.652	56
213.125	59
213.125	59
222.48	60
229.804	58
235.998	55
235.998	55

## Sheet: Figure_4b
-1000	0.4
-950	0.368627
-900	0.34902
-850	0.34902
-800	0.592157
-750	0.654902
-700	0.74902
-650	0.74902
-600	0.733333
-550	0.643137
-500	0.596078
-450	0.568627
-400	0.545098
-350	0.560784
-300	0.482353
-250	0.356863
-200	0.239216
-150	0.14902
-100	0.278431
-50	0.364706
0	0.4
50	0.403922
100	0.337255
150	0.0941176
200	0.0941176
250	0.0352941
300	0
350	0.0862745
400	0.145098
450	0.12549
500	0.129412
550	0.0823529
600	0.0823529
650	0.0980392
700	0.109804
750	0.0941176
800	0.160784
850	0.2
900	0.192157
950	0.196078
1000	0.360784
1050	0.392157
1100	0.568627
1150	0.737255
1200	0.823529
1250	0.960784
1300	0.952941
1350	0.741176
1400	0.72549
1450	0.72549
1500	0.705882
1550	0.894118
1600	0.960784
1650	1
1700	0.6
1750	0.486275
1800	0.368627
1850	0.486275
1900	0.560784
1950	0.556863
2000	0.509804
2050	0.364706
2100	0.34902
2150	0.290196

## Sheet: Figure4c_1st_Raw_SWR
Time (ms) / DV-axis (um)	-1000	-950	-900	-850	-800	-750	-700	-650	-600	-550	-500	-450	-400	-350	-300	-250	-150	-100	-50	0	50	100	150	200	250	300	350	400	450	500	550	600	650	700	750	800	850	900	950	1000	1050	1100	1200	1250	1300	1350	1400	1450	1500
0	86.2387	134.794	74.7338	143.959	150.199	136.744	146.299	140.449	153.124	162.484	146.299	169.894	147.079	187.054	182.569	224.689	238.339	237.949	297.619	254.329	406.624	426.904	466.684	497.494	206.359	403.699	-131.186	-40.3163	-346.271	-332.231	-402.626	-385.271	-382.151	-402.626	-296.936	-332.816	-254.231	-247.991	-253.841	-233.951	-232.001	-200.021	-186.371	-161.801	-198.266	-256.181	-159.266	-124.166	-122.606
0.0500357	86.4825	135.428	87.8475	139.912	149.078	149.468	142.838	144.203	164.483	155.708	159.218	165.847	154.537	187.882	167.602	225.713	233.903	238.388	294.743	257.498	397.312	426.562	474.533	497.543	204.458	390.488	-124.118	-39.4875	-351.488	-337.058	-413.498	-400.043	-385.613	-410.377	-297.473	-328.088	-244.043	-241.898	-247.162	-238.972	-218.692	-198.218	-190.028	-160.583	-188.078	-262.762	-153.953	-131.722	-125.288
0.100071	87.9938	119.194	94.4288	117.829	117.244	127.189	134.989	135.379	167.554	152.734	152.734	181.789	158.974	186.664	161.899	229.174	237.559	219.814	292.549	246.724	407.209	415.594	461.419	494.764	197.389	392.194	-136.061	-40.1213	-361.481	-338.471	-411.401	-396.581	-389.171	-400.871	-289.331	-334.181	-245.846	-242.531	-246.821	-232.781	-228.686	-179.741	-186.761	-163.946	-187.541	-262.226	-166.286	-126.116	-121.631
0.150107	96.6713	117.731	97.0613	121.826	127.286	123.386	114.611	144.251	157.121	157.901	152.246	173.696	153.221	193.001	187.151	228.101	246.626	239.411	295.571	252.671	395.996	425.831	464.051	500.516	204.116	398.336	-136.549	-51.1388	-360.409	-335.839	-406.624	-390.829	-386.344	-407.014	-291.964	-334.669	-252.379	-252.184	-235.219	-228.784	-224.884	-198.169	-192.124	-160.339	-185.104	-261.544	-151.174	-125.824	-114.124
0.200143	116.61	141.765	108.42	124.02	138.255	118.56	83.85	151.515	149.76	154.635	157.17	174.33	161.85	194.61	179.4	228.345	242.385	236.925	297.375	253.695	402.675	422.37	465.27	496.08	197.535	401.115	-133.77	-54.6	-364.65	-369.33	-404.625	-392.34	-390.585	-404.82	-293.28	-334.23	-259.545	-261.69	-232.635	-232.44	-212.745	-205.725	-178.23	-161.85	-186.225	-265.2	-151.125	-122.46	-110.37
0.250179	108.956	154.781	107.201	130.991	141.716	119.096	88.8713	153.806	135.086	172.136	153.806	175.256	172.916	191.636	176.621	227.711	234.146	235.316	290.696	257.351	388.781	420.761	463.661	488.816	199.241	398.336	-142.789	-53.4788	-371.719	-356.704	-408.769	-394.339	-386.539	-401.554	-296.059	-347.149	-251.989	-256.279	-235.024	-230.149	-217.669	-185.689	-180.229	-172.819	-188.809	-257.449	-160.144	-123.484	-118.999
0.300214	106.616	157.706	89.2613	157.511	149.126	137.231	142.106	164.336	142.886	162.386	161.021	171.356	166.676	191.051	177.206	223.031	234.146	230.441	292.256	259.886	377.861	425.636	468.146	487.646	195.536	393.266	-160.339	-61.8638	-378.739	-361.774	-418.129	-404.284	-386.929	-415.399	-299.374	-353.194	-260.179	-253.549	-232.294	-216.694	-216.304	-189.394	-176.329	-161.119	-179.449	-255.109	-142.009	-118.609	-114.319
0.35025	108.615	146.64	91.65	174.33	157.365	153.075	165.75	166.92	159.315	158.925	157.365	172.185	172.185	190.515	181.35	222.69	233.61	226.005	296.205	249.405	385.905	424.905	444.99	482.625	184.665	380.055	-163.995	-65.325	-370.695	-360.75	-422.76	-399.36	-391.95	-417.495	-311.805	-356.85	-259.35	-261.69	-245.115	-218.985	-212.94	-191.295	-170.43	-165.945	-173.745	-249.6	-147.615	-127.335	-118.365
0.400286	109.785	148.395	86.19	180.18	156.39	162.825	188.955	163.605	179.79	165.75	170.43	174.72	162.435	181.35	176.865	213.915	225.03	225.42	284.505	250.38	397.02	407.745	453.375	473.46	179.01	364.455	-181.155	-75.27	-385.71	-375.57	-435.63	-411.84	-421.59	-421.98	-315.705	-353.73	-262.86	-254.28	-251.355	-238.485	-227.955	-204.555	-170.43	-162.24	-162.045	-252.33	-150.735	-123.63	-120.705
0.450321	111.833	147.322	91.3575	178.523	165.653	170.528	189.053	163.118	172.088	162.532	167.018	168.188	171.308	184.567	165.847	220.838	233.317	223.373	294.353	249.893	394.387	411.743	454.252	484.868	167.602	351.488	-176.183	-74.9775	-378.398	-373.718	-417.398	-403.163	-409.012	-416.228	-301.178	-352.267	-262.373	-257.498	-244.433	-234.097	-224.933	-206.018	-180.278	-152.977	-159.803	-254.768	-150.248	-118.463	-115.928
0.500357	114.514	143.764	108.469	165.214	150.784	169.114	167.554	148.054	177.889	157.414	165.799	163.654	164.239	180.229	175.939	219.229	232.684	220.399	289.624	241.654	393.949	410.329	453.229	478.189	164.044	350.854	-184.811	-90.2362	-387.026	-383.321	-421.541	-417.056	-414.521	-420.371	-303.566	-357.776	-255.596	-259.301	-238.826	-235.706	-207.626	-197.486	-177.596	-169.991	-169.796	-254.621	-140.546	-113.051	-110.711
0.550393	100.035	132.405	117	163.8	142.545	162.435	162.63	139.815	181.935	139.62	151.32	160.68	159.9	178.035	180.96	220.35	233.22	213.915	287.625	230.685	383.37	413.79	442.455	480.09	162.045	348.855	-171.99	-92.235	-389.805	-368.55	-434.265	-404.82	-399.75	-425.1	-311.22	-358.605	-257.595	-251.94	-235.56	-222.105	-211.38	-189.15	-167.115	-143.91	-166.53	-234.975	-140.4	-108.42	-112.125
0.600429	109.493	134.453	102.083	163.898	138.938	168.968	171.502	151.222	186.907	156.097	169.942	173.257	153.953	192.757	163.118	225.323	245.993	221.423	298.642	244.823	391.853	418.373	439.238	480.578	159.218	352.658	-177.743	-79.2675	-384.053	-367.868	-426.757	-409.208	-400.238	-420.518	-312.098	-355.778	-263.348	-255.938	-229.222	-224.347	-210.893	-194.513	-165.458	-146.738	-168.578	-239.168	-141.472	-105.593	-107.153
0.650464	98.3775	139.523	93.6975	164.483	142.058	166.238	168.578	159.412	182.227	162.727	171.698	159.218	168.773	188.858	169.358	217.523	241.703	217.328	288.113	240.532	391.463	405.697	442.748	476.483	159.608	356.947	-183.787	-85.5075	-383.858	-371.768	-440.213	-420.908	-402.968	-432.998	-299.423	-351.683	-253.208	-246.578	-227.662	-221.032	-207.188	-182.423	-161.558	-154.733	-167.798	-239.558	-144.593	-107.543	-106.373
0.7005	98.085	141.57	105.495	180.375	144.69	179.985	173.355	169.26	192.465	169.65	173.16	171.6	171.405	192.66	178.425	220.545	242.58	226.395	285.285	250.575	390	411.645	426.075	478.14	156.78	351.975	-171.795	-95.745	-393.9	-382.395	-425.1	-415.935	-396.63	-418.47	-283.92	-343.2	-242.97	-238.485	-220.74	-215.085	-194.22	-181.74	-152.1	-136.695	-154.44	-242.775	-137.475	-104.91	-100.62
0.750536	87.4575	136.403	96.4275	165.067	142.252	162.143	172.477	156.293	179.888	164.678	169.942	159.218	173.843	186.127	176.768	215.183	231.758	222.983	280.898	242.287	390.877	403.553	421.103	464.978	148.688	341.153	-195.097	-103.448	-388.148	-376.447	-434.363	-411.158	-397.702	-421.103	-297.473	-352.267	-251.453	-251.648	-226.688	-220.643	-200.168	-178.523	-155.513	-129.188	-163.118	-247.162	-140.303	-111.638	-104.228
0.800571	94.4775	131.333	88.4325	149.662	144.398	154.343	169.162	143.423	182.032	160.778	167.798	157.657	175.013	182.032	165.847	208.748	230.002	234.293	275.827	239.752	392.243	404.918	431.243	472.387	154.733	355.583	-181.252	-94.4775	-400.822	-377.618	-439.238	-412.327	-405.893	-423.833	-288.697	-345.442	-249.113	-240.532	-215.768	-229.808	-196.657	-173.062	-144.983	-137.183	-161.363	-234.877	-130.358	-105.008	-100.913
0.850607	88.6762	128.651	88.2863	145.031	140.741	144.056	132.941	137.621	160.826	151.466	144.836	143.276	168.626	175.451	150.881	209.186	218.741	217.961	266.906	245.846	374.741	387.416	423.101	478.091	150.686	350.171	-186.859	-104.959	-412.084	-393.169	-440.164	-431.584	-397.849	-425.344	-300.739	-354.169	-249.649	-245.749	-233.269	-220.984	-208.504	-184.129	-171.454	-140.839	-161.509	-235.804	-140.839	-118.414	-98.7188
0.900643	89.6025	112.612	83.3625	137.768	142.252	131.528	143.618	141.668	151.418	141.278	153.953	149.273	153.173	171.113	156.097	209.528	225.323	206.018	273.488	230.198	360.067	398.093	412.523	456.398	141.472	341.348	-204.067	-108.713	-425.783	-399.262	-445.478	-432.413	-400.043	-426.757	-296.692	-338.228	-255.157	-241.312	-220.838	-218.498	-202.898	-180.472	-148.882	-140.498	-151.418	-234.877	-133.673	-122.558	-97.7925
0.950679	91.5525	102.083	94.2825	138.352	128.798	133.088	149.858	121.388	141.668	129.188	141.668	142.643	155.903	163.118	144.593	203.287	209.138	216.157	260.423	240.143	361.238	377.423	395.947	434.947	122.362	340.762	-223.178	-118.853	-441.578	-407.062	-446.648	-434.168	-398.678	-422.468	-287.528	-343.298	-249.893	-237.218	-227.078	-217.133	-197.048	-168.188	-162.143	-147.518	-154.733	-239.168	-131.528	-117.293	-101.303
1.00071	107.981	114.416	106.616	143.861	133.136	137.816	141.521	136.061	149.906	150.491	154.001	143.861	147.176	160.826	151.856	199.631	207.236	208.016	259.106	251.111	363.041	381.566	394.826	434.996	115.001	341.201	-220.984	-118.804	-432.754	-405.454	-439.774	-428.464	-400.969	-423.394	-283.969	-340.714	-239.314	-244.384	-221.959	-209.869	-174.574	-180.229	-152.539	-134.014	-159.559	-229.564	-124.069	-109.054	-88.1887
1.05075	107.299	110.614	120.949	131.089	137.914	141.424	137.134	140.059	145.714	148.639	149.029	136.744	141.814	158.974	146.884	197.779	205.384	198.364	251.404	242.044	360.019	368.794	386.734	426.319	113.149	315.559	-230.831	-132.551	-446.501	-426.611	-451.571	-440.261	-403.991	-421.931	-293.426	-346.856	-249.356	-252.476	-219.521	-222.251	-174.281	-171.551	-164.726	-139.181	-161.021	-238.046	-130.211	-106.031	-102.131
1.10079	122.948	119.828	104.228	120.218	139.912	121.973	134.062	132.113	130.748	150.053	131.918	140.498	131.918	161.752	148.493	197.828	208.162	199.778	254.573	233.708	352.267	369.233	390.293	421.298	114.758	308.588	-234.877	-146.933	-447.233	-428.903	-439.822	-423.053	-384.053	-421.298	-293.377	-351.488	-245.798	-232.148	-216.157	-200.168	-196.657	-164.873	-155.123	-128.407	-147.322	-220.058	-120.998	-101.108	-106.568
1.15082	112.369	122.119	126.604	127.969	126.214	132.259	127.774	128.749	147.664	147.664	142.594	142.009	145.909	158.974	157.219	195.244	206.164	190.369	253.549	206.554	353.584	364.894	385.564	414.814	102.814	319.459	-227.321	-145.226	-444.551	-430.316	-446.501	-435.776	-393.071	-421.346	-282.116	-328.331	-246.236	-237.656	-209.966	-201.191	-177.206	-152.636	-149.126	-121.046	-144.251	-231.221	-110.321	-94.5263	-88.4813
1.20086	100.523	106.958	114.562	126.263	121.778	140.108	123.532	127.823	141.668	131.138	127.238	129.382	135.037	159.608	150.442	190.613	202.898	191.393	252.428	209.528	345.833	361.043	392.048	426.368	110.078	303.127	-229.028	-133.477	-442.748	-429.098	-451.328	-439.433	-391.463	-418.762	-288.697	-337.838	-250.088	-229.222	-218.108	-198.608	-179.692	-161.948	-142.838	-128.213	-147.322	-230.002	-128.407	-94.6725	-92.1375
1.25089	105.398	107.153	110.078	111.443	128.407	125.483	131.333	107.543	139.523	120.023	122.948	128.602	126.458	156.488	135.623	192.562	200.558	197.828	247.748	217.912	338.618	356.752	386.588	414.668	101.888	300.007	-241.118	-139.912	-446.257	-430.072	-453.473	-454.058	-395.947	-420.322	-289.478	-334.132	-247.942	-236.243	-206.213	-208.553	-171.893	-159.023	-151.222	-128.018	-145.567	-221.812	-118.073	-83.5575	-89.0175
1.30093	103.594	118.414	103.399	125.239	129.334	135.379	113.929	122.509	143.764	125.434	133.624	121.924	115.489	157.804	142.789	196.219	199.729	188.614	251.989	214.939	330.964	363.919	376.009	409.354	92.8688	293.719	-243.506	-155.366	-446.696	-432.071	-453.131	-459.566	-400.871	-416.861	-294.011	-351.146	-233.171	-229.856	-211.721	-207.821	-173.891	-155.561	-142.496	-108.956	-136.646	-220.496	-114.416	-79.9013	-99.2062
1.35096	92.3813	111.881	104.666	124.166	122.411	130.796	134.696	116.756	146.981	132.356	141.911	122.411	133.136	155.171	144.446	198.461	203.531	197.096	252.086	207.626	351.146	362.846	379.226	410.036	97.0613	300.836	-250.624	-168.139	-450.889	-440.944	-469.609	-455.569	-399.214	-428.269	-299.374	-349.099	-247.114	-232.879	-223.714	-215.134	-171.454	-160.924	-142.399	-118.414	-138.889	-227.614	-115.879	-95.9888	-75.9038
1.401	82.3875	100.913	104.812	117.098	104.032	135.037	128.213	122.168	146.543	130.358	130.748	126.263	133.673	149.662	140.498	195.293	199.192	187.688	253.597	220.838	344.077	357.923	378.007	399.262	98.5725	304.688	-242.678	-158.632	-458.348	-441.188	-456.203	-448.403	-401.603	-427.538	-291.623	-341.348	-239.363	-249.502	-206.407	-207.968	-170.528	-154.537	-134.453	-120.218	-133.868	-211.868	-111.833	-89.7975	-74.5875
1.45104	78.195	106.08	75.66	119.925	126.555	114.27	130.065	125.97	137.085	131.625	125.775	131.82	131.235	157.755	129.87	194.025	199.485	192.075	251.55	215.865	352.365	356.85	377.715	407.16	90.09	301.47	-253.11	-156.585	-450.06	-442.455	-456.3	-448.5	-398.775	-428.61	-279.825	-341.25	-222.105	-232.05	-194.415	-192.66	-155.415	-144.495	-131.625	-109.59	-130.845	-214.5	-110.175	-87.75	-63.18
1.50107	93.1613	109.736	77.9513	126.116	135.281	125.141	134.501	126.116	138.986	124.946	116.366	117.926	132.746	146.201	136.451	180.716	192.026	172.721	243.701	221.861	333.596	343.736	362.456	391.511	83.0213	303.956	-251.209	-162.484	-455.374	-440.944	-459.859	-446.014	-390.829	-426.709	-280.264	-341.689	-233.074	-229.759	-192.709	-191.539	-162.094	-145.909	-129.139	-119.389	-116.074	-211.624	-103.399	-79.6088	-66.9338
1.55111	95.94	117.585	91.26	119.73	119.535	115.05	128.7	109.59	138.84	122.46	122.85	120.51	127.53	148.59	122.85	182.325	196.17	182.52	244.335	215.865	341.64	349.83	365.235	392.34	89.31	293.67	-256.23	-156.975	-455.13	-441.285	-445.965	-449.28	-397.215	-415.155	-280.605	-339.69	-233.025	-220.935	-189.54	-183.885	-147.615	-150.15	-119.925	-104.13	-122.655	-213.33	-103.155	-69.81	-65.13
1.60114	95.6963	112.856	107.591	111.296	111.881	113.831	118.706	106.616	122.216	119.096	118.901	116.366	117.731	148.346	126.701	183.251	189.296	184.811	238.826	198.461	321.701	349.586	374.156	401.066	89.2613	290.891	-262.324	-168.139	-465.514	-438.994	-468.439	-460.054	-391.609	-411.889	-282.214	-335.644	-223.129	-222.739	-188.809	-184.714	-149.224	-137.524	-125.434	-106.324	-128.944	-208.114	-95.5988	-75.9038	-62.2538
1.65118	107.981	105.056	115.586	117.926	113.246	125.726	109.346	113.246	122.996	115.196	118.121	104.081	121.436	138.596	127.286	176.621	190.076	187.736	239.606	192.026	339.446	350.951	361.871	402.626	84.3863	298.691	-252.964	-158.194	-453.229	-440.554	-465.124	-458.104	-384.589	-414.814	-276.364	-327.454	-228.394	-217.864	-175.549	-174.574	-149.614	-142.204	-118.414	-106.714	-114.709	-203.044	-85.2638	-65.5688	-61.0838
1.70121	91.7475	93.6975	106.763	101.693	101.693	107.347	115.343	98.9625	120.803	100.328	123.728	94.8675	115.538	138.548	116.513	170.722	192.562	171.308	232.537	204.067	333.353	338.812	358.507	396.533	84.3375	287.918	-250.478	-173.062	-468.098	-449.572	-473.363	-482.137	-394.973	-439.822	-277.192	-349.343	-225.713	-217.718	-185.933	-177.548	-151.028	-145.958	-121.973	-109.103	-119.243	-195.488	-96.2325	-64.4475	-52.7475
1.75125	59.67	78.975	104.325	105.885	98.865	113.685	104.91	90.48	122.265	108.225	121.095	98.475	120.315	136.305	114.66	172.575	186.03	179.595	233.415	199.875	328.575	336.18	356.265	389.61	71.175	282.555	-263.055	-175.305	-476.19	-467.22	-479.115	-468.585	-421.2	-436.02	-273.195	-356.265	-237.9	-236.145	-174.915	-174.915	-135.72	-132.6	-117	-100.035	-121.485	-196.755	-90.675	-57.33	-48.75
1.80129	79.2188	95.4038	97.3538	107.299	111.199	111.004	109.249	103.594	131.089	105.934	125.239	84.6788	117.829	127.384	122.704	164.044	181.594	179.449	226.834	198.949	321.994	338.179	363.139	390.634	85.2638	284.749	-272.951	-175.646	-467.171	-465.806	-472.631	-473.801	-404.186	-432.461	-281.726	-341.786	-232.391	-235.316	-179.741	-170.966	-135.671	-140.351	-106.616	-91.2113	-111.491	-186.371	-86.9213	-59.8163	-41.6812
1.85132	75.0263	90.2362	87.3113	96.6713	93.7463	106.031	121.241	106.226	108.371	98.4263	112.661	93.7463	115.196	128.846	101.156	159.266	175.256	170.186	219.521	187.736	329.306	336.326	340.031	373.376	69.7613	263.981	-278.899	-195.439	-482.284	-463.759	-487.939	-489.109	-423.004	-452.254	-281.434	-356.314	-237.364	-227.419	-186.664	-191.344	-149.224	-143.374	-120.949	-92.8688	-116.659	-203.044	-79.0238	-71.2237	-52.3088
1.90136	87.945	92.235	94.185	110.37	101.205	109.785	98.865	103.35	124.8	121.29	127.92	95.94	109.98	132.405	109.98	162.435	175.5	166.14	219.18	199.68	319.41	335.79	352.17	367.185	67.275	271.245	-281.775	-192.465	-477.75	-466.05	-483.21	-482.82	-418.275	-444.015	-293.475	-368.94	-234.78	-235.755	-178.815	-186.615	-138.84	-130.065	-110.76	-93.21	-100.815	-189.735	-87.75	-58.89	-46.995
1.95139	93.9412	90.8213	111.881	84.5812	90.4313	101.351	91.7963	98.2313	125.726	99.5962	110.516	91.6013	101.351	127.676	137.231	154.196	168.821	170.381	216.011	197.876	319.361	326.966	344.711	370.841	68.3963	271.781	-277.339	-198.754	-485.014	-459.469	-481.894	-489.694	-414.814	-455.179	-288.259	-350.074	-227.419	-243.409	-174.574	-188.029	-154.294	-123.289	-106.129	-101.449	-105.349	-183.739	-83.7037	-61.0838	-51.1388
2.00143	79.95	79.17	69.225	85.41	77.22	100.035	95.16	97.695	111.93	103.35	114.27	93.015	114.465	135.135	119.535	157.56	178.815	165.945	220.74	184.665	311.415	328.38	338.13	366.6	68.64	268.71	-280.215	-195.78	-486.135	-482.235	-495.495	-496.47	-447.33	-470.145	-280.02	-361.92	-226.98	-227.37	-176.28	-193.05	-157.755	-130.26	-118.365	-86.385	-99.255	-189.15	-79.56	-58.5	-57.915
2.05146	94.8675	81.9975	72.8325	100.328	83.1675	107.737	91.1625	108.517	130.358	108.907	116.513	86.0925	119.438	126.653	122.362	163.118	176.573	169.553	223.763	185.738	333.158	333.938	338.033	373.327	61.7175	276.413	-283.043	-194.513	-493.643	-480.382	-501.833	-495.983	-416.423	-465.757	-279.728	-354.218	-240.728	-214.988	-175.793	-186.907	-154.537	-123.142	-111.638	-80.2425	-92.3325	-185.738	-75.3675	-55.0875	-42.4125
2.1015	104.422	110.663	96.6225	96.0375	97.7925	112.223	103.252	114.758	126.458	111.053	102.083	93.3075	113.002	129.188	117.683	156.488	177.352	171.698	220.838	194.513	312.098	329.257	333.353	368.648	59.5725	263.933	-279.728	-191.198	-493.838	-474.728	-504.173	-490.718	-421.688	-462.637	-288.502	-353.438	-243.458	-230.588	-180.278	-184.567	-155.123	-131.722	-105.788	-75.5625	-101.888	-177.743	-73.0275	-42.4125	-33.6375
2.15154	110.663	109.688	108.517	97.0125	111.443	93.8925	96.6225	93.1125	117.487	116.903	114.758	92.1375	111.443	132.113	116.708	158.828	177.352	169.553	224.543	200.363	313.853	326.333	344.663	367.868	66.2025	270.368	-276.803	-187.688	-490.132	-474.338	-508.072	-494.618	-431.827	-460.688	-289.088	-355.973	-225.127	-231.758	-171.113	-190.222	-147.518	-131.528	-96.8175	-88.6275	-83.3625	-162.338	-65.6175	-50.2125	-29.7375
2.20157	119.681	105.056	115.391	104.276	112.466	101.546	103.106	101.546	122.216	113.831	122.801	82.8263	119.096	131.186	119.876	153.611	165.701	156.536	217.571	187.541	314.681	320.921	326.186	364.016	57.8663	271.391	-290.989	-203.434	-490.864	-470.974	-493.594	-489.694	-427.489	-469.804	-292.549	-363.529	-225.469	-240.289	-176.329	-182.374	-149.419	-134.794	-101.449	-87.9938	-94.6238	-175.744	-62.2538	-47.2388	-32.2238
2.25161	115.391	113.831	112.856	105.836	95.5012	109.736	100.376	105.056	118.121	113.051	124.166	94.7212	124.361	133.721	111.101	151.661	175.646	166.871	223.031	193.976	323.846	329.501	331.451	359.141	48.5063	261.836	-296.839	-191.539	-504.124	-487.744	-510.364	-489.694	-426.904	-473.119	-284.749	-366.649	-220.789	-235.414	-171.259	-179.059	-144.349	-138.304	-101.644	-81.9488	-87.6038	-180.229	-66.9338	-50.7488	-45.2888
2.30164	118.463	119.633	111.053	123.338	116.903	116.513	115.343	117.098	134.648	120.218	124.508	93.6975	118.463	128.993	98.9625	149.078	165.847	167.993	213.233	191.588	299.228	324.773	342.713	361.822	42.9975	261.398	-302.153	-206.798	-510.023	-492.083	-517.628	-507.293	-431.632	-481.553	-290.062	-359.483	-213.428	-222.593	-169.162	-176.963	-145.958	-126.848	-92.5275	-73.2225	-96.4275	-174.037	-59.5725	-46.7025	-41.8275
2.35168	111.101	112.466	111.686	125.531	112.076	117.341	120.656	118.901	134.891	119.876	129.236	84.9712	119.681	125.141	127.091	152.636	168.041	163.166	214.451	171.161	302.201	326.381	337.496	362.846	54.3563	257.546	-296.254	-211.819	-515.239	-489.109	-515.239	-503.344	-421.444	-466.684	-284.554	-360.994	-224.494	-225.664	-173.014	-180.424	-131.284	-128.359	-85.0688	-78.4387	-87.4087	-165.019	-53.0888	-33.0038	-34.1737
2.40171	126.604	124.264	126.409	114.124	119.389	114.124	122.899	119.779	126.214	124.849	129.919	89.9438	117.829	129.334	118.414	156.244	162.484	165.994	216.694	174.379	316.729	317.704	329.794	367.234	49.7737	260.959	-300.251	-212.501	-506.366	-493.691	-507.341	-505.196	-442.991	-482.771	-285.821	-364.796	-227.516	-223.421	-165.701	-172.526	-125.921	-111.491	-84.7763	-61.7662	-86.7263	-160.046	-53.9663	-32.7112	-27.0563
2.45175	116.951	129.236	116.171	116.561	130.991	120.266	112.076	99.4013	122.996	130.211	123.776	85.9463	112.856	124.751	113.051	154.391	161.411	154.976	212.306	181.496	311.756	312.731	319.556	367.331	42.2662	246.041	-301.714	-217.669	-513.484	-499.054	-523.819	-520.504	-434.704	-487.939	-291.964	-361.579	-230.929	-226.639	-170.479	-180.034	-123.289	-114.709	-94.8188	-75.9038	-95.2088	-176.524	-62.4488	-38.4638	-37.2938
2.50179	120.413	129.382	115.733	120.998	124.703	112.808	131.722	124.898	131.528	121.973	120.218	75.9525	120.023	116.318	111.638	144.593	159.998	138.157	206.993	182.423	300.593	308.783	316.778	362.213	43.1925	249.502	-325.163	-229.222	-511.778	-499.298	-522.308	-521.722	-440.993	-483.113	-282.848	-370.988	-235.657	-221.423	-172.282	-167.407	-125.093	-120.413	-99.5475	-68.1525	-77.1225	-164.093	-58.5975	-37.7325	-32.0775
2.55182	104.422	118.853	113.782	113.588	119.243	112.612	118.463	116.318	127.238	113.392	121.973	82.1925	121.778	114.758	113.002	146.543	157.852	146.347	207.188	182.423	301.762	312.098	316.973	356.558	45.5325	256.718	-312.488	-223.373	-502.223	-507.293	-522.697	-510.998	-448.988	-482.918	-293.377	-361.043	-223.373	-235.268	-161.363	-178.718	-118.073	-116.123	-98.3775	-60.1575	-73.4175	-170.138	-63.8625	-35.9775	-32.4675
2.60186	104.276	125.921	109.151	104.861	123.386	110.516	107.006	101.741	127.481	101.351	92.3813	81.6562	120.656	129.626	115.781	144.641	158.486	157.511	210.941	177.791	307.661	318.191	326.966	372.986	37.1962	246.626	-305.029	-218.644	-507.244	-500.224	-507.049	-516.994	-444.259	-477.019	-281.629	-358.264	-225.859	-224.104	-150.004	-175.549	-114.319	-108.079	-93.0637	-69.4688	-76.2938	-162.484	-42.5588	-44.1187	-24.2288
2.65189	115.001	124.556	113.441	115.586	141.716	113.246	114.416	109.931	124.751	116.561	112.466	85.7512	115.976	121.826	107.981	147.176	163.556	154.781	211.721	179.546	300.251	314.681	308.051	369.281	33.6863	240.971	-311.659	-218.059	-511.729	-497.884	-522.064	-519.529	-423.394	-477.799	-281.824	-354.364	-239.314	-222.934	-163.849	-165.604	-101.254	-117.244	-71.8088	-65.5688	-73.1737	-161.509	-54.4537	-39.4387	-19.3538
2.70193	104.959	119.584	119.974	99.6938	129.529	107.299	110.029	105.934	118.219	109.444	103.594	78.0487	101.839	119.194	108.859	149.419	165.409	160.144	214.354	169.894	317.314	315.559	317.899	359.434	39.8287	247.504	-313.901	-222.251	-511.241	-500.906	-525.671	-518.066	-435.191	-471.071	-260.276	-344.711	-226.541	-224.201	-165.116	-170.186	-107.201	-98.0363	-72.2963	-58.4513	-67.6163	-149.906	-41.6812	-21.4013	-10.0913
2.75196	103.399	133.039	115.099	122.899	139.864	112.174	115.489	106.519	121.534	116.269	124.264	82.5337	99.6938	121.924	123.679	152.149	171.454	159.949	212.599	173.014	311.659	313.999	328.429	353.194	33.3938	254.329	-302.591	-207.626	-513.971	-494.081	-518.846	-517.676	-427.391	-463.466	-270.416	-346.076	-209.771	-217.376	-135.866	-157.901	-100.181	-97.8413	-62.3513	-39.7313	-75.4163	-152.246	-37.5862	-20.8163	-8.92125
2.802	96.33	120.51	98.67	110.37	135.135	108.615	109.785	106.275	132.795	122.655	118.95	78.78	120.315	116.805	116.22	144.885	162.825	147.03	213.72	168.285	302.25	315.51	322.92	356.85	43.875	251.355	-305.175	-219.57	-519.675	-491.01	-519.87	-526.305	-426.855	-481.26	-286.26	-362.505	-219.57	-225.42	-133.38	-155.805	-91.26	-94.575	-63.57	-50.505	-61.23	-146.64	-37.83	-25.155	-21.84
2.85204	108.81	114.075	90.48	109.59	109.395	100.425	119.73	96.525	135.72	106.08	127.725	77.61	100.035	105.885	99.645	138.255	154.83	145.08	204.945	165.36	298.155	307.125	318.435	356.46	30.03	250.77	-315.12	-219.375	-523.38	-501.345	-533.715	-525.33	-436.02	-494.91	-294.06	-372.84	-226.785	-236.73	-130.26	-162.24	-93.015	-92.235	-68.445	-51.48	-59.475	-148.59	-42.12	-29.445	-23.205
2.90207	111.248	107.543	117.683	103.642	104.422	100.133	95.2575	95.2575	117.293	95.8425	105.983	76.5375	100.913	113.002	106.178	142.252	158.243	141.863	202.118	178.328	294.158	306.442	315.413	354.608	33.6375	245.407	-315.998	-220.838	-527.768	-499.493	-538.493	-535.567	-446.062	-504.757	-300.983	-370.403	-239.558	-218.498	-141.278	-163.703	-102.083	-90.1875	-74.0025	-38.7075	-67.9575	-151.418	-42.6075	-31.6875	-31.2975
2.95211	108.615	121.68	113.1	95.94	112.32	93.21	97.11	99.84	118.95	111.54	109.395	72.345	110.76	113.295	106.47	135.525	150.93	133.965	197.925	174.525	288.21	304.2	316.875	355.095	37.44	245.7	-301.47	-222.885	-524.55	-508.365	-528.255	-534.105	-427.245	-490.62	-296.01	-380.64	-225.03	-219.18	-143.91	-160.29	-91.26	-86.19	-65.325	-57.915	-60.255	-145.275	-34.32	-35.88	-16.185
3.00214	100.23	110.175	105.105	94.185	108.42	89.31	85.8	74.1	102.57	91.845	94.575	77.61	99.45	104.715	110.175	130.065	148.2	141.96	195.195	165.945	289.77	306.54	312.975	335.985	35.685	242.385	-316.485	-232.05	-526.5	-506.61	-527.865	-530.595	-443.43	-493.74	-306.93	-376.155	-215.865	-228.54	-137.085	-156.585	-101.79	-89.31	-71.955	-48.75	-53.82	-136.5	-35.88	-31.005	-25.935
3.05218	101.303	98.1825	102.862	77.1225	104.032	89.4075	78.8775	80.6325	95.6475	94.4775	94.8675	66.2025	99.5475	101.888	106.178	135.623	144.203	133.868	191.588	166.043	289.478	296.887	302.543	336.278	25.8375	218.888	-321.458	-234.097	-535.373	-497.738	-535.763	-539.273	-441.773	-508.463	-309.757	-377.423	-225.127	-230.978	-140.692	-165.847	-95.8425	-97.2075	-64.0575	-38.1225	-53.7225	-147.518	-36.5625	-21.7425	-17.6475
3.10221	97.3538	98.3287	107.689	84.0938	96.1838	67.9087	75.3188	68.4938	81.9488	90.5288	89.3588	72.1988	90.7238	94.0388	99.6938	128.749	134.794	133.624	185.884	155.854	281.629	289.624	301.129	332.914	12.5288	233.074	-324.236	-234.926	-528.596	-502.271	-549.266	-545.756	-449.036	-503.831	-300.641	-385.856	-230.831	-236.876	-156.536	-171.551	-105.251	-88.8713	-59.6213	-29.7863	-59.6213	-146.981	-42.0712	-27.4463	-11.0663
3.15225	103.252	99.7425	104.422	96.6225	110.078	78.2925	84.9225	78.6825	99.9375	82.3875	93.6975	78.6825	84.5325	103.058	104.228	124.703	142.447	123.142	198.803	157.463	282.067	294.353	301.958	344.273	24.2775	238.192	-315.803	-230.393	-522.113	-509.828	-544.733	-549.998	-457.567	-496.373	-293.183	-375.863	-231.562	-233.317	-135.623	-170.333	-97.2075	-83.5575	-51.3825	-39.2925	-56.0625	-135.233	-28.3725	-11.6025	-18.2325
3.20229	103.35	94.575	110.175	84.045	108.81	75.075	90.87	77.025	96.135	92.235	76.83	65.715	82.29	91.845	90.48	120.9	141.18	130.26	190.905	158.34	274.17	287.43	306.735	349.245	21.45	221.715	-316.29	-226.785	-527.28	-506.61	-539.76	-548.73	-467.805	-510.705	-302.835	-382.2	-228.93	-247.26	-142.155	-179.985	-104.52	-98.67	-48.165	-31.2	-46.41	-135.33	-29.64	-15.21	-18.72
3.25232	78.1463	76.1963	91.9913	60.2063	69.7613	71.1262	63.9113	61.5712	85.9463	83.8012	87.1163	71.3213	80.6813	94.5263	86.3363	116.756	139.766	133.526	190.076	147.956	272.366	284.456	302.396	329.501	7.16625	229.661	-325.504	-228.784	-523.819	-512.899	-555.019	-553.069	-476.239	-516.214	-299.374	-389.074	-223.714	-232.294	-143.179	-164.044	-94.8188	-87.2138	-44.5087	-35.1487	-53.2838	-136.354	-21.3038	-11.1638	-4.14375
3.30236	58.7925	47.0925	63.4725	38.7075	66.7875	62.8875	69.1275	71.4675	103.058	87.6525	76.5375	75.3675	79.0725	100.913	83.3625	121.973	138.938	135.428	190.418	152.977	275.243	287.918	322.433	345.637	26.6175	236.438	-321.067	-231.562	-531.472	-505.343	-545.123	-551.363	-470.048	-515.483	-301.178	-385.418	-225.323	-233.513	-139.718	-166.627	-83.1675	-75.1725	-37.1475	-20.9625	-39.4875	-129.382	-29.3475	-7.8975	-17.8425
3.35239	45.7275	25.8375	49.0425	26.0325	42.6075	53.3325	54.5025	74.5875	80.6325	84.5325	74.5875	67.9575	79.0725	94.4775	90.5775	121.973	136.793	118.657	188.662	164.873	274.072	291.233	311.708	342.713	29.1525	235.657	-319.702	-226.103	-533.033	-514.898	-556.433	-550.388	-458.543	-518.993	-314.827	-385.808	-227.273	-237.998	-129.773	-162.532	-81.0225	-81.8025	-35.9775	-15.3075	-39.8775	-123.728	-17.0625	-15.8925	0.2925
3.40243	54.21	18.915	44.07	26.715	16.575	54.405	52.845	61.815	74.88	85.605	73.515	76.05	80.73	101.595	82.875	126.165	137.67	121.29	188.565	159.315	273	294.645	307.125	332.28	21.45	229.71	-324.09	-225.225	-536.445	-522.405	-556.92	-568.815	-489.645	-531.96	-305.565	-385.515	-237.705	-225.225	-134.355	-164.58	-91.65	-79.56	-48.945	-28.86	-39.39	-110.175	-9.945	-1.17	0
3.45246	38.9025	3.0225	39.8775	27.5925	17.0625	59.9625	47.6775	45.9225	66.5925	71.6625	71.0775	61.3275	63.2775	91.3575	72.2475	123.338	136.793	121.193	190.222	163.118	287.528	286.942	307.418	338.423	29.5425	235.463	-329.452	-237.803	-541.418	-523.283	-554.092	-554.678	-473.752	-520.553	-305.663	-389.903	-228.442	-235.073	-139.328	-160.972	-92.9175	-80.4375	-47.8725	-19.7925	-43.3875	-133.282	-21.3525	-5.1675	8.8725
3.5025	50.7	23.205	38.22	33.345	31.2	53.82	45.63	63.18	73.905	71.565	78	66.69	73.32	95.55	86.385	120.9	134.16	116.025	193.635	155.415	282.165	290.55	304.785	343.59	20.28	241.995	-330.33	-236.73	-546.195	-523.965	-556.92	-564.72	-468	-518.115	-304.2	-399.165	-234	-236.145	-141.18	-162.435	-78.975	-78.39	-44.07	-17.55	-42.705	-127.92	-13.845	8.385	1.755
3.55254	71.6137	45.2888	68.2987	47.0438	50.5538	55.0388	52.5038	58.7437	74.5388	76.8787	75.1238	73.5637	72.5888	98.7188	82.9237	120.949	135.769	124.459	190.174	152.149	281.434	288.844	305.809	338.959	19.3538	227.224	-328.331	-240.581	-542.831	-520.211	-552.581	-567.791	-490.766	-525.086	-295.181	-399.506	-233.756	-231.416	-155.561	-170.576	-80.8762	-73.0763	-34.8563	-19.4513	-26.8613	-122.606	-14.5762	1.60875	3.16875
3.60257	72.0037	45.4838	68.6887	57.5738	63.2288	63.4238	60.4988	77.0738	90.5288	87.4087	79.9988	59.9138	82.3388	92.8688	81.9488	118.804	126.799	117.049	182.179	149.614	259.594	281.434	303.859	332.134	14.0888	228.394	-317.996	-243.506	-544.196	-516.311	-562.721	-583.196	-481.991	-527.036	-311.561	-390.731	-240.386	-232.391	-142.301	-172.526	-57.8663	-63.5213	-42.8513	-16.1363	-40.3163	-116.561	-10.6762	-17.1113	17.2088
3.65261	76.635	67.275	74.685	70.005	79.17	69.42	63.765	71.565	96.915	79.755	90.285	66.3	80.73	109.98	87.555	128.115	135.33	113.1	193.44	144.105	261.3	294.06	303.42	335.01	39.78	223.665	-317.655	-227.37	-539.955	-511.29	-548.145	-563.745	-466.245	-522.21	-299.715	-378.3	-237.705	-237.12	-136.11	-166.14	-87.945	-69.81	-22.23	-11.505	-30.81	-118.755	-1.95	-1.95	16.38
3.70264	76.83	77.415	57.915	75.465	84.045	69.42	67.86	74.49	90.285	90.285	81.315	65.13	82.095	104.52	95.94	123.825	126.165	121.68	180.765	137.67	263.64	285.285	294.45	330.33	6.825	216.45	-325.455	-237.315	-545.22	-522.795	-555.945	-562.965	-469.56	-524.94	-306.345	-394.485	-241.605	-243.945	-152.685	-172.185	-92.235	-78.78	-32.76	-11.7	-23.205	-110.76	-11.31	7.02	7.02
3.75268	74.685	78.78	56.16	91.26	85.215	86.19	75.855	71.37	74.1	82.68	88.335	54.405	93.21	86.19	87.165	107.835	110.565	117.975	165.165	142.155	267.15	268.71	290.745	334.62	7.41	216.84	-342.615	-254.475	-560.43	-531.18	-564.33	-577.59	-458.25	-532.935	-312.39	-396.045	-241.8	-253.11	-146.055	-172.38	-83.655	-76.635	-42.705	-24.96	-28.665	-120.51	-14.235	2.925	7.215
3.80271	86.58	85.215	67.665	73.905	88.335	68.25	65.91	59.67	71.76	77.22	89.505	46.215	71.565	84.825	85.215	104.325	115.245	112.71	171.99	130.455	269.295	263.25	289.965	319.02	6.045	218.01	-341.835	-260.715	-553.215	-523.77	-570.96	-574.47	-479.7	-539.175	-316.29	-399.945	-249.405	-254.28	-143.52	-182.325	-78.78	-71.955	-34.905	-21.06	-29.445	-113.295	-0.975	7.605	15.6
3.85275	89.2125	95.4525	79.8525	89.0175	88.6275	65.8125	56.8425	59.3775	78.0975	75.3675	74.5875	52.1625	73.6125	88.0425	81.6075	110.663	127.238	120.413	170.918	141.472	271.928	273.683	284.017	324.577	4.1925	215.573	-333.353	-243.847	-550.972	-524.258	-568.913	-571.837	-481.163	-550.388	-313.853	-402.577	-237.218	-249.893	-149.858	-173.062	-81.0225	-78.0975	-31.1025	-15.5025	-20.9625	-106.958	1.4625	7.3125	18.0375
3.90279	66.69	91.455	55.965	83.85	88.14	75.075	81.315	48.36	68.25	77.415	77.805	48.945	80.145	79.56	85.02	102.96	119.145	117.78	164.775	131.235	255.45	265.98	276.51	311.025	-1.95	221.325	-341.835	-262.275	-564.72	-532.935	-561.795	-575.25	-484.77	-554.775	-311.22	-401.895	-237.9	-237.705	-137.085	-166.92	-73.32	-79.365	-34.905	4.68	-30.81	-93.99	0.78	6.435	14.235
3.95282	76.7325	90.5775	58.9875	83.7525	86.2875	67.7625	71.4675	62.4975	66.7875	69.9075	58.7925	55.2825	67.3725	88.4325	73.2225	113.978	120.998	120.608	167.602	138.548	249.698	270.173	287.137	313.658	2.8275	210.893	-338.812	-253.208	-555.263	-535.567	-563.452	-589.192	-476.483	-537.712	-310.928	-401.798	-239.752	-245.018	-134.648	-176.183	-85.8975	-76.3425	-31.8825	0.0975	-16.4775	-90.5775	11.0175	13.3575	19.9875
4.00286	62.4488	81.7537	56.4038	72.1988	82.7288	64.7888	65.5688	55.2338	74.7338	66.7387	73.5637	59.7188	68.6887	88.3838	64.9838	113.539	123.289	105.739	169.894	138.889	255.889	270.904	293.524	310.294	1.02375	209.284	-343.736	-250.916	-557.456	-520.211	-567.206	-570.131	-477.896	-531.521	-314.876	-395.801	-249.161	-244.481	-152.831	-177.596	-78.7313	-80.4862	-33.8813	-1.51125	-25.1062	-92.9663	-3.26625	1.60875	11.9437
4.05289	66.0075	92.5275	66.5925	76.3425	83.1675	76.7325	66.9825	55.6725	91.3575	77.9025	92.5275	62.1075	75.3675	87.2625	74.9775	110.273	119.438	108.517	168.968	141.278	264.517	271.343	289.283	308.197	7.8975	208.553	-352.658	-262.762	-562.477	-528.158	-565.013	-579.832	-477.848	-528.548	-308.002	-405.893	-239.168	-242.287	-153.173	-179.498	-82.9725	-83.7525	-32.4675	-7.3125	-14.3325	-100.718	3.8025	1.4625	13.3575
4.10293	76.7812	89.4562	77.7563	82.0463	70.1513	74.0512	77.9513	66.4463	88.6762	80.2913	91.0162	58.4513	85.1663	86.9213	85.1663	117.341	122.021	108.761	170.771	137.036	267.296	276.071	290.111	322.871	18.6713	222.446	-338.764	-253.549	-554.434	-524.404	-559.504	-579.199	-480.529	-532.204	-302.299	-392.974	-225.469	-249.649	-136.159	-177.109	-79.9988	-86.0438	-28.9088	-6.67875	-12.3338	-91.1137	13.9913	28.0312	31.5413
4.15296	66.9338	72.5888	72.9788	70.6388	63.8137	65.3738	73.3688	79.0238	87.0187	91.5037	86.0438	58.5488	85.0688	90.7238	92.2837	121.924	124.264	110.224	172.234	142.204	261.739	278.119	288.649	322.384	13.6988	221.374	-337.496	-246.821	-552.776	-539.906	-562.721	-581.831	-479.261	-528.401	-308.636	-403.796	-237.266	-239.606	-128.651	-163.556	-68.7862	-68.0063	-23.7413	-3.85125	-3.65625	-80.6813	22.6687	22.2788	33.3938
4.203	62.1075	67.5675	69.5175	59.5725	68.1525	69.3225	67.1775	56.8425	75.5625	66.7875	77.1225	56.2575	76.1475	83.9475	71.0775	115.733	120.998	97.2075	168.968	131.528	255.548	276.023	290.648	311.123	2.8275	216.548	-345.248	-255.743	-565.207	-543.368	-562.673	-592.898	-494.228	-537.518	-315.023	-409.403	-243.847	-252.428	-137.377	-167.798	-71.2725	-73.6125	-13.9425	-18.8175	-10.4325	-99.3525	8.0925	15.3075	27.9825
4.25304	67.665	75.465	67.275	69.615	62.79	74.295	88.92	65.91	76.635	83.655	69.615	63.18	87.75	87.165	94.575	114.27	124.41	119.925	171.015	148.785	269.49	271.635	292.5	322.14	3.705	209.04	-335.79	-246.09	-558.285	-519.87	-566.28	-579.54	-473.46	-538.785	-314.145	-403.26	-236.145	-253.5	-134.355	-167.895	-76.44	-88.335	-11.31	-3.315	-5.85	-95.94	10.725	27.3	27.495
4.30307	58.0613	53.7713	57.0862	64.8863	70.9313	58.0613	73.8563	68.3963	84.9712	76.1963	74.2463	66.4463	86.3363	93.7463	86.9213	112.661	125.921	119.291	176.621	151.271	277.436	281.336	292.841	318.386	10.2863	224.201	-334.279	-246.529	-546.244	-539.029	-557.164	-586.999	-473.899	-539.419	-298.789	-398.239	-235.804	-229.564	-135.964	-176.914	-80.1938	-76.2938	-29.1038	-4.72875	-0.43875	-71.4188	31.9313	20.6212	33.2963
4.35311	44.8013	51.2362	42.8513	69.5662	66.4463	60.9863	72.8813	64.8863	86.1412	72.2963	70.5413	48.1163	78.3413	83.6063	67.0312	106.811	120.461	117.536	166.676	137.426	254.621	273.536	283.481	314.681	4.24125	216.011	-342.079	-253.939	-560.869	-543.124	-571.594	-594.994	-484.624	-546.634	-314.584	-411.499	-245.359	-236.974	-156.634	-182.959	-79.4138	-82.1437	-14.4787	3.85125	-7.84875	-88.1887	12.6263	17.3063	31.3463
4.40314	46.6538	63.0338	55.8188	68.2987	61.2788	77.4638	64.5938	53.4788	74.7338	87.0187	78.0487	54.0637	82.3388	82.1437	83.1188	102.424	117.244	103.204	170.674	124.459	265.054	271.879	286.114	302.689	4.53375	221.179	-349.586	-236.486	-568.376	-544.781	-574.811	-589.826	-477.116	-539.516	-321.506	-406.526	-246.431	-253.451	-158.096	-191.246	-80.0962	-82.6313	-15.7462	6.87375	-8.14125	-85.1663	17.2088	13.8938	28.5188
4.45318	45.6788	67.1287	38.6588	79.4138	60.1088	66.1538	59.7188	69.4688	89.7488	78.8287	76.0988	60.3038	70.0538	79.0238	74.5388	101.059	111.589	104.764	165.799	118.024	260.569	256.669	296.644	308.344	1.99875	209.869	-346.661	-245.261	-560.186	-538.151	-569.936	-578.906	-481.796	-543.806	-312.341	-409.841	-246.041	-243.701	-142.691	-187.151	-83.8012	-77.5613	-18.4763	5.31375	-2.48625	-83.2163	28.5188	22.6687	29.1038
4.50321	39.195	52.65	48.36	71.76	69.03	61.62	57.915	68.835	66.885	67.86	90.09	55.185	67.47	76.245	83.85	102.96	111.735	111.15	167.31	132.99	256.425	265.2	289.575	317.85	1.95	226.395	-335.595	-245.895	-556.725	-548.145	-577.2	-597.675	-500.955	-540.735	-319.41	-400.14	-249.6	-243.555	-139.62	-187.98	-74.295	-80.145	-22.035	20.28	6.24	-89.115	30.225	31.395	35.49
4.55325	39.6825	54.6975	44.3625	53.7225	69.1275	62.6925	55.6725	64.4475	66.5925	74.0025	83.7525	58.5975	73.8075	84.1425	82.3875	105.788	114.562	102.668	164.678	131.722	253.013	273.098	289.868	312.488	13.7475	223.958	-340.958	-253.013	-570.472	-550.582	-582.368	-605.183	-480.968	-539.467	-319.118	-411.158	-243.263	-249.308	-146.933	-179.692	-85.8975	-74.1975	-21.1575	16.2825	0.0975	-78.8775	25.0575	31.4925	54.5025
4.60329	56.2088	62.4488	50.3588	51.5288	63.2288	55.4288	61.2788	72.9788	77.8538	70.8338	87.6038	56.4038	70.4438	82.3388	81.9488	105.544	113.929	107.104	167.749	133.429	249.649	274.219	282.214	311.659	11.7488	225.469	-352.511	-258.131	-563.696	-554.141	-583.196	-597.041	-488.231	-563.696	-332.231	-414.326	-250.331	-253.451	-150.881	-184.421	-88.8713	-75.8063	-25.3012	26.5688	-7.75125	-77.1713	31.0538	44.8987	48.2138
4.65332	55.575	52.65	58.11	60.84	62.985	53.82	55.77	71.565	75.465	65.52	77.805	56.16	77.61	79.17	86.97	91.65	110.175	102.57	165.75	132.795	270.465	268.905	277.875	307.515	6.24	205.92	-358.41	-259.74	-573.3	-565.305	-580.515	-610.935	-499.395	-563.16	-331.5	-422.76	-264.225	-257.79	-147.81	-188.37	-77.805	-95.94	-24.57	19.11	4.875	-79.365	32.76	29.445	54.405
4.70336	71.2237	54.8438	78.0487	67.1287	80.1938	58.3538	55.8188	52.8938	77.6587	74.3438	72.1988	64.0088	79.8038	88.3838	65.9588	98.1338	117.634	92.2837	170.284	137.329	255.109	266.419	291.379	320.239	9.40875	221.959	-350.756	-267.686	-579.101	-558.041	-599.771	-609.716	-509.096	-560.576	-328.916	-422.711	-261.836	-255.596	-137.426	-193.196	-79.3162	-85.1663	-22.3763	14.6738	12.7238	-73.0763	40.9988	31.4438	60.4988
4.75339	57.1838	53.0888	79.6088	46.6538	46.8488	49.7737	46.2638	58.9387	69.0787	71.8088	74.5388	59.3287	67.7138	79.2188	65.1788	95.2088	111.394	91.8937	166.579	123.679	252.964	266.224	281.239	307.174	8.43375	212.794	-367.136	-266.516	-585.926	-556.676	-592.166	-607.181	-507.731	-567.791	-332.036	-424.466	-274.706	-260.666	-152.831	-191.441	-76.1963	-86.1412	-11.6513	33.7837	17.2088	-73.6612	41.3888	43.3388	59.7188
4.80343	63.57	45.045	69.81	44.655	46.995	50.115	49.725	46.215	59.475	72.93	81.705	56.355	66.885	80.145	53.04	95.94	111.54	94.965	165.945	123.045	251.745	266.76	283.53	309.66	5.07	217.425	-360.36	-274.755	-574.86	-567.06	-594.75	-616.59	-506.22	-565.305	-337.35	-429.78	-255.45	-263.64	-154.245	-188.37	-81.705	-96.72	-5.655	32.175	15.99	-68.64	48.36	41.73	64.35
4.85346	52.1138	37.0988	42.7538	35.1487	35.5388	44.5087	33.9787	63.2288	64.9838	55.8188	76.0988	52.5038	71.4188	77.8538	68.8838	90.3338	111.004	86.0438	159.754	134.599	246.334	259.399	275.389	301.129	-3.07125	205.969	-372.011	-262.616	-579.881	-572.276	-593.921	-613.226	-518.066	-567.401	-340.421	-431.486	-256.961	-260.666	-155.366	-185.396	-83.9963	-80.2913	-15.7462	37.6838	18.9638	-57.4763	52.5038	52.8938	70.8338
4.9035	46.7025	34.4175	51.5775	40.6575	23.4975	38.7075	28.3725	48.2625	50.6025	58.5975	62.1075	54.5025	69.5175	77.3175	59.9625	85.7025	112.612	92.3325	158.048	111.833	253.013	251.453	274.853	305.468	-2.8275	204.458	-368.257	-271.733	-595.628	-566.572	-609.278	-618.053	-528.352	-582.173	-358.312	-445.868	-280.118	-284.408	-151.028	-196.657	-81.8025	-82.9725	-15.8925	41.2425	13.1625	-51.3825	57.0375	47.6775	74.3925
4.95354	63.0338	43.3388	64.9838	37.8788	46.0688	36.9038	35.9288	41.5838	58.7437	64.3988	64.5938	61.2788	54.0637	79.9988	72.0037	89.7488	108.079	84.4838	160.534	132.259	257.644	252.964	275.194	308.929	-11.2613	205.969	-375.521	-276.851	-579.296	-572.861	-603.281	-619.466	-520.991	-580.856	-351.926	-444.941	-266.711	-270.611	-158.486	-219.911	-61.9612	-85.5563	-4.82625	56.0138	21.4988	-54.3563	55.0388	60.4988	73.9537
5.00357	82.4363	51.0413	77.9513	23.7413	39.7313	37.5862	29.2013	40.1213	58.2563	61.1812	61.5712	52.0162	53.5763	74.8312	76.0012	83.2163	104.666	87.8963	156.926	120.656	262.811	257.741	269.636	299.666	-2.19375	201.386	-370.939	-275.779	-603.964	-582.514	-603.184	-610.399	-532.204	-586.999	-345.979	-444.454	-272.269	-292.744	-155.659	-207.334	-80.1938	-85.2638	-4.72875	51.2362	21.7913	-41.7788	68.0063	74.6363	74.2463
5.05361	75.4163	42.6562	90.4313	38.5613	34.2713	36.4162	21.2063	48.5063	56.5012	55.9163	54.5513	52.6013	51.2362	79.1213	67.2263	88.6762	111.491	86.3363	157.901	116.756	251.306	261.056	274.121	311.951	0.73125	204.116	-365.284	-278.899	-594.019	-576.079	-603.769	-620.929	-524.599	-579.199	-352.219	-444.259	-278.704	-286.504	-163.654	-210.844	-63.8137	-79.2188	-8.23875	59.2313	29.5913	-39.4387	72.1013	69.1762	81.8513
5.10364	53.5275	22.5225	85.5075	7.8975	-23.1075	30.3225	24.0825	49.2375	61.1325	58.4025	65.8125	42.6075	62.8875	68.5425	85.1175	86.6775	101.888	77.5125	150.248	121.583	247.162	258.082	274.853	297.863	-3.2175	202.898	-369.038	-275.243	-598.748	-571.447	-611.423	-629.168	-527.768	-594.263	-354.023	-444.893	-272.512	-298.058	-161.168	-216.157	-70.1025	-75.5625	2.0475	51.3825	47.8725	-38.5125	74.5875	70.1025	84.5325
5.15368	24.375	7.02	75.465	-5.85	-64.155	35.295	23.595	45.63	51.09	63.375	55.38	47.775	72.54	62.205	69.03	80.34	94.77	87.75	146.445	113.685	245.31	253.89	266.565	294.45	-12.285	192.465	-379.47	-277.485	-598.845	-588.12	-608.4	-631.8	-533.91	-589.875	-366.015	-463.125	-294.645	-287.235	-168.09	-218.4	-68.25	-97.5	2.535	60.255	49.725	-40.56	78.585	77.805	95.94
5.20371	19.5	-10.14	37.245	1.17	-62.985	36.075	27.495	46.41	62.205	62.595	64.35	46.41	57.525	65.13	65.52	86.19	97.695	85.02	148.2	116.22	247.845	257.985	262.665	284.505	-7.605	191.1	-388.44	-282.555	-605.085	-586.17	-614.64	-627.12	-533.325	-594.165	-360.555	-457.08	-283.53	-301.08	-157.17	-204.36	-75.075	-76.05	3.315	60.45	48.555	-37.05	79.56	75.465	90.285
5.25375	10.5788	-14.3812	28.1288	-7.36125	-63.7163	25.2037	9.60375	50.3588	44.3137	55.6238	58.7437	32.6138	47.8238	59.5237	48.2138	78.4387	91.6988	71.8088	139.084	110.809	243.019	253.549	259.009	291.574	-21.2063	195.829	-375.521	-296.351	-603.086	-583.196	-612.251	-632.531	-537.176	-585.926	-364.016	-459.371	-293.426	-303.176	-161.606	-217.961	-79.7062	-81.0713	-0.14625	57.7688	45.8738	-30.5663	94.6238	88.9688	101.839
5.30379	11.5538	-7.16625	17.4038	1.60875	-50.2613	21.1088	9.21375	32.0288	43.5338	40.0237	50.7488	30.6638	51.9188	58.9387	44.3137	70.4438	80.1938	68.2987	142.204	114.904	237.949	249.454	254.524	292.354	-26.2763	178.669	-399.506	-302.201	-614.396	-592.946	-621.221	-634.481	-546.536	-602.891	-362.261	-461.321	-299.471	-294.986	-174.281	-220.106	-72.8813	-97.2563	-0.14625	69.2738	47.0438	-21.5963	85.0688	90.7238	104.569
5.35382	21.645	0	4.485	3.705	-43.68	13.65	20.67	23.595	26.13	30.42	27.69	17.745	18.525	42.51	31.59	52.455	66.495	45.435	123.24	87.75	245.115	228.345	238.29	278.265	-29.835	164.385	-399.555	-307.32	-627.9	-610.545	-644.28	-644.28	-568.62	-634.725	-372.645	-477.945	-308.88	-317.265	-173.16	-224.25	-67.86	-104.715	0.39	52.455	38.22	-38.805	85.41	77.025	99.06
5.40386	0.585	-0.78	7.8	-7.41	-20.085	2.145	10.335	12.09	15.015	21.645	25.545	23.4	23.985	39.78	47.775	55.575	70.395	50.895	132.795	94.185	226.395	233.22	241.41	282.165	-45.24	167.7	-400.53	-305.76	-625.56	-613.47	-646.23	-649.74	-562.38	-629.265	-381.615	-481.26	-310.245	-305.37	-155.805	-217.815	-70.785	-80.925	6.435	63.57	54.6	-22.035	92.235	79.365	95.94
5.45389	15.8925	5.7525	19.4025	2.0475	-3.8025	13.1625	-3.0225	18.2325	22.5225	28.7625	32.0775	28.5675	33.6375	50.4075	39.4875	61.9125	75.1725	41.4375	137.963	88.6275	244.238	242.678	250.282	289.478	-31.2975	175.013	-380.738	-293.963	-622.148	-609.472	-629.168	-646.327	-563.452	-615.712	-371.572	-467.123	-289.478	-304.882	-168.773	-212.453	-57.8175	-72.6375	3.9975	70.4925	67.1775	-5.7525	94.8675	100.133	111.053
5.50393	20.28	1.56	22.62	12.675	10.92	19.11	3.51	32.76	32.955	42.51	17.16	24.57	27.3	49.53	39.975	64.155	77.415	51.09	142.155	94.575	237.12	240.24	247.455	289.575	-28.665	181.35	-392.535	-298.545	-608.205	-594.555	-630.825	-636.675	-560.235	-607.815	-369.525	-464.685	-290.355	-292.11	-166.335	-215.085	-55.185	-68.25	2.535	88.14	68.25	5.85	107.055	106.47	124.605
5.55396	27.495	14.43	17.745	17.745	11.505	27.3	25.35	23.595	35.1	27.885	29.25	29.64	34.32	54.795	32.175	63.765	80.925	45.435	132.99	98.28	220.545	247.065	249.6	288.21	-20.67	177.45	-391.95	-307.125	-617.37	-595.335	-637.845	-637.845	-559.065	-604.5	-353.925	-475.605	-291.33	-299.13	-171.405	-214.11	-45.63	-82.29	13.845	87.165	65.52	-6.63	93.99	100.035	120.9
5.604	19.7438	15.2588	3.75375	12.9188	8.43375	20.3287	26.3738	28.1288	23.4488	35.1487	32.6138	22.4737	27.3488	44.8987	28.7138	62.4488	79.2188	47.6288	138.304	94.2338	225.859	250.039	240.874	281.239	-28.0312	163.264	-402.626	-313.121	-625.121	-596.261	-631.751	-649.886	-558.236	-602.891	-365.771	-490.376	-297.131	-306.296	-163.946	-209.186	-52.2112	-73.8563	8.62875	80.1938	55.2338	-15.5513	86.6287	99.3038	120.559
5.65404	28.2263	22.3763	19.4513	13.6013	25.1062	15.1613	23.1562	21.2063	44.6063	39.1463	34.2713	21.4013	37.5862	47.9213	31.1513	67.0312	78.9262	48.8963	145.031	107.786	234.926	242.141	236.291	290.891	-26.1788	174.086	-392.779	-304.054	-626.584	-594.994	-635.749	-644.134	-558.724	-608.644	-364.309	-464.929	-293.719	-292.939	-156.049	-218.059	-45.2888	-63.4238	21.9863	77.9513	71.1262	-26.5688	92.1863	107.396	112.856
5.70407	33.54	24.375	29.445	18.915	39.975	15.21	22.035	30.03	30.81	37.05	38.415	21.645	30.42	35.88	32.955	59.28	65.325	45.825	141.765	98.475	224.445	238.29	247.26	279.825	-26.13	182.13	-397.41	-296.79	-611.325	-599.235	-624	-629.265	-556.725	-611.715	-370.5	-468.975	-302.64	-297.18	-163.02	-203.58	-50.505	-73.905	17.355	75.075	79.365	-24.375	104.13	98.085	133.185
5.75411	-7.3125	13.1625	-1.0725	6.1425	36.9525	-0.0975	2.0475	16.2825	31.1025	34.0275	31.8825	12.5775	27.2025	32.6625	27.9825	52.9425	62.8875	43.5825	139.328	87.4575	229.418	234.877	234.293	267.442	-24.8625	172.088	-408.817	-301.567	-623.903	-598.748	-640.283	-632.483	-562.477	-610.837	-364.553	-471.608	-306.442	-297.278	-167.993	-213.623	-50.4075	-70.4925	11.7975	91.1625	74.9775	-11.4075	116.123	101.888	122.558
5.80414	-93.21	-27.3	-284.31	-14.43	3.12	-7.605	-3.705	23.4	18.33	18.33	25.74	11.31	22.035	34.32	31.98	53.04	65.91	37.245	136.11	99.06	226.395	230.88	234.78	266.37	-19.89	159.315	-400.14	-315.315	-625.56	-590.655	-635.115	-639.21	-570.765	-630.435	-361.92	-473.46	-291.915	-294.255	-157.755	-199.875	-45.045	-62.4	32.955	91.065	79.56	-7.605	112.32	101.01	125.385
5.85418	-168.188	-51.9675	-505.928	-7.3125	5.7525	-5.7525	1.4625	16.6725	25.0575	21.9375	22.3275	14.9175	19.7925	29.7375	29.5425	48.2625	64.4475	42.4125	130.358	95.0625	238.388	220.252	238.388	271.538	-45.1425	159.023	-399.262	-304.298	-626.438	-603.233	-622.538	-633.847	-572.227	-635.212	-364.748	-467.903	-291.233	-282.262	-157.463	-201.728	-34.2225	-63.8625	38.3175	95.0625	88.4325	-10.0425	120.413	114.562	126.848
5.90421	-156.195	-31.2	-423.93	1.755	7.8	-7.215	-6.63	1.56	34.515	25.155	25.74	19.5	32.76	35.88	23.205	51.285	60.06	31.005	138.645	88.14	232.83	227.37	228.93	270.855	-46.41	164.97	-397.41	-308.295	-622.635	-595.725	-620.685	-638.04	-572.13	-626.145	-363.09	-468.39	-288.015	-282.945	-148.785	-205.335	-26.52	-57.72	33.15	97.5	102.375	-5.07	129.285	117.195	138.255
5.95425	-121.631	-18.8663	-286.406	-7.36125	21.4988	-11.2613	-18.0862	3.16875	24.2288	23.8388	25.3987	29.2988	15.4538	38.4638	27.1538	49.3837	66.3487	41.1938	127.189	95.5988	226.444	228.784	226.639	266.224	-42.6562	159.754	-404.186	-305.321	-623.561	-597.041	-636.041	-626.291	-562.721	-627.851	-359.141	-472.436	-271.586	-289.331	-137.036	-189.101	-30.1762	-51.4312	35.3438	113.539	106.909	9.60375	134.014	117.244	134.599
6.00429	-96.525	-10.725	-219.375	-8.58	35.1	-11.31	-8.385	3.315	9.165	31.98	13.65	23.79	22.62	30.225	25.35	49.335	65.13	41.34	129.285	97.89	218.985	225.03	218.4	250.965	-45.825	150.54	-408.525	-312.585	-629.46	-606.06	-642.135	-639.6	-569.595	-623.805	-366.015	-474.24	-269.685	-277.29	-132.99	-183.885	-20.67	-58.305	32.955	117.975	105.885	25.35	131.625	124.605	136.5
6.05432	-84.3375	-7.5075	-176.377	4.5825	35.7825	-4.3875	-2.4375	11.9925	13.1625	31.8825	23.1075	27.9825	27.5925	41.8275	28.3725	59.1825	71.0775	42.2175	131.333	95.0625	222.398	226.883	218.692	253.988	-42.4125	139.718	-412.132	-312.877	-624.488	-589.778	-636.383	-640.478	-563.258	-609.082	-352.463	-463.223	-273.683	-279.533	-129.188	-183.787	-27.2025	-48.4575	45.5325	122.558	102.668	16.6725	136.988	129.968	141.278
6.10436	-64.8375	-2.4375	-142.252	-7.5075	34.4175	-9.6525	-1.2675	19.7925	11.2125	29.7375	24.8625	23.4975	28.7625	33.8325	3.9975	48.6525	62.6925	38.5125	128.602	98.3775	217.912	216.157	228.638	265.103	-49.6275	145.763	-400.433	-308.588	-630.337	-598.942	-643.013	-643.597	-550.972	-619.613	-351.877	-466.148	-273.488	-282.848	-130.942	-178.718	-19.2075	-60.1575	53.1375	115.148	102.668	22.1325	142.058	118.853	148.102
6.15439	-55.0875	-8.2875	-96.0375	3.8025	32.8575	-7.1175	-3.4125	6.1425	13.9425	13.3575	15.3075	15.5025	19.4025	31.8825	14.3325	41.6325	54.5025	22.1325	119.633	76.5375	209.918	213.428	220.643	259.838	-45.9225	145.958	-405.502	-306.442	-635.018	-610.447	-635.798	-657.053	-569.108	-623.707	-354.608	-471.413	-269.197	-265.103	-124.898	-182.812	-21.7425	-37.9275	55.6725	127.238	108.907	29.9325	141.668	132.502	158.243
6.20443	-41.145	-10.53	-64.35	9.36	17.55	-7.8	7.995	9.75	10.53	12.87	14.04	0.39	15.6	24.18	9.555	34.71	53.04	27.885	112.71	88.335	204.555	200.85	210.21	254.28	-55.77	154.83	-400.725	-316.875	-638.625	-613.275	-635.895	-659.49	-554.385	-623.415	-355.485	-462.15	-260.715	-277.875	-118.56	-184.08	-24.57	-35.49	54.99	120.12	113.49	25.545	140.01	132.99	153.27
6.25446	-15.015	6.825	-17.55	2.34	27.105	4.29	8.19	2.535	12.285	10.92	13.26	0.585	11.505	20.085	18.525	34.515	53.04	28.08	106.665	87.945	216.45	203.775	210.795	248.82	-62.205	133.575	-411.84	-315.705	-633.36	-615.03	-651.495	-651.885	-565.695	-622.635	-348.66	-467.22	-259.74	-274.365	-113.49	-175.11	-11.7	-36.855	70.395	137.085	117.78	29.055	150.93	133.185	157.365
6.3045	12.8213	7.94625	28.2263	9.31125	10.8712	-0.63375	-6.48375	2.48625	6.97125	11.6513	1.90125	9.50625	13.4062	14.7713	9.89625	38.7563	53.7713	20.4262	115.001	78.5363	210.941	205.481	207.236	235.121	-68.4938	142.106	-406.819	-317.899	-626.389	-612.739	-650.569	-657.394	-575.689	-629.509	-340.714	-464.149	-248.869	-259.399	-109.054	-166.969	-14.2838	-26.1788	48.5063	136.451	125.531	36.8062	155.366	143.081	158.096
6.35454	26.2275	11.9925	77.9025	10.2375	23.1075	5.5575	3.6075	-1.0725	15.8925	-3.8025	5.7525	5.3625	-6.9225	17.8425	-5.7525	33.8325	50.2125	20.9625	113.978	85.8975	205.627	200.558	198.998	241.898	-56.0625	132.502	-422.273	-331.598	-648.082	-618.638	-636.967	-661.342	-577.298	-633.847	-345.248	-466.733	-233.317	-247.553	-117.683	-173.453	-4.5825	-34.4175	80.8275	131.138	121.388	38.9025	156.877	143.227	159.803
6.40457	50.1638	15.2588	101.839	-1.70625	26.7638	-7.94625	-12.6263	-8.14125	4.53375	0.04875	3.75375	0.24375	-15.7462	9.99375	-1.51125	25.2037	38.2688	16.4288	98.9138	67.1287	191.929	186.274	194.074	235.609	-49.6763	112.759	-413.936	-330.476	-642.671	-619.856	-637.796	-652.811	-581.051	-634.871	-340.421	-464.051	-243.506	-247.796	-104.081	-166.481	6.48375	-16.3313	81.9488	148.054	131.284	40.4138	155.074	148.444	153.709
6.45461	47.8725	7.7025	116.708	-4.9725	7.7025	-16.0875	-17.2575	-9.8475	2.4375	-6.7275	-5.9475	-12.3825	-0.6825	3.6075	-2.2425	21.1575	27.0075	6.1425	86.2875	41.2425	177.743	178.523	196.268	245.603	-64.0575	113.002	-414.473	-333.158	-643.988	-610.253	-635.212	-658.613	-564.817	-630.923	-331.598	-464.588	-227.662	-252.428	-98.9625	-157.657	8.8725	-11.0175	82.1925	140.108	132.893	44.3625	153.757	149.468	166.238
6.50464	38.025	0.39	115.245	-12.285	-4.485	-16.77	-26.13	-0.975	-19.695	10.335	13.65	-19.11	-4.875	-0.585	1.365	12.87	23.205	4.29	83.07	48.165	158.73	181.35	189.54	240.63	-56.16	111.54	-405.6	-322.92	-632.385	-617.565	-641.55	-652.275	-570.18	-640.38	-342.615	-454.155	-228.735	-247.26	-105.885	-146.25	26.52	-12.48	82.875	152.1	144.495	45.435	163.215	140.205	157.365
6.55468	23.205	1.95	90.48	-24.765	-3.51	-18.525	-22.23	-8.385	-1.56	1.56	1.95	-16.185	-5.07	8.775	-7.605	24.18	36.465	5.655	98.085	65.325	189.15	199.095	186.225	230.88	-62.01	135.33	-404.04	-314.145	-628.095	-609.18	-650.715	-646.425	-570.765	-628.68	-328.38	-452.4	-237.9	-232.44	-91.845	-141.57	33.735	-3.51	85.995	158.535	142.935	48.36	165.555	150.735	164.19
6.60471	12.9675	-7.8975	65.8125	-20.5725	-18.4275	-7.3125	-15.3075	1.8525	0.8775	6.5325	-0.2925	-7.5075	4.7775	19.5975	1.0725	28.7625	41.0475	-1.8525	100.328	63.0825	171.502	200.168	200.363	228.638	-51.9675	124.703	-405.113	-314.438	-626.438	-610.837	-653.738	-644.378	-557.018	-625.072	-331.208	-453.278	-232.537	-228.248	-78.0975	-147.518	42.9975	-15.1125	72.2475	146.347	140.498	48.6525	171.308	152.782	169.162
6.65475	-1.56	-17.745	58.89	-16.965	-35.88	-7.8	-14.625	6.63	0	-5.07	-4.485	-4.485	-2.535	14.04	6.63	31.395	36.075	14.625	105.885	58.695	194.22	198.51	192.66	236.145	-63.765	128.895	-402.675	-312.585	-622.05	-607.62	-645.45	-647.985	-568.815	-634.92	-323.895	-445.965	-232.05	-238.095	-85.995	-152.295	39.585	-7.41	84.24	160.095	149.175	58.305	174.72	151.125	176.475
6.70479	3.315	-15.015	58.5	-22.23	-19.89	-9.75	-10.14	-7.995	0.585	-5.46	-2.34	-2.73	-1.755	8.58	9.165	29.64	41.535	-0.39	103.155	53.43	198.51	194.22	196.755	228.735	-54.6	129.87	-405.795	-313.755	-620.295	-607.035	-642.915	-647.4	-585.39	-643.11	-316.68	-438.36	-209.625	-243.36	-70.005	-142.545	27.3	5.265	93.405	160.485	137.085	58.695	174.33	170.235	182.91
6.75482	3.55875	-8.33625	56.7938	-17.8912	-21.2063	-13.2112	-9.89625	-22.9612	-4.63125	-7.36125	-15.1613	-13.6013	-2.29125	0.82875	-8.14125	16.6238	26.9588	1.02375	97.5487	64.9838	191.344	181.594	195.829	228.199	-66.8363	117.439	-421.346	-316.241	-635.066	-623.756	-642.086	-669.386	-561.941	-654.566	-328.526	-445.916	-201.386	-230.831	-66.6412	-130.796	30.0787	0.63375	86.6287	158.389	139.474	58.9387	182.764	164.434	184.909
6.80486	-13.455	-36.855	35.88	-38.805	-62.985	-32.955	-26.52	-21.45	-19.5	-20.475	-11.115	-26.325	-10.92	-10.335	-1.95	11.505	18.135	-2.535	83.07	63.57	190.71	172.575	184.08	220.935	-79.365	113.49	-417.105	-321.555	-628.68	-607.62	-655.2	-667.095	-570.18	-649.935	-318.045	-445.575	-211.965	-215.475	-64.545	-127.14	32.175	20.28	100.815	167.895	156.39	68.835	187.59	156.195	183.69
6.85489	-19.0125	-41.4375	21.5475	-46.7025	-76.1475	-27.5925	-43.9725	-41.4375	-29.7375	-19.4025	-17.2575	-33.0525	-11.9925	-14.7225	-19.2075	0.2925	0.8775	-1.4625	64.6425	17.6475	173.257	165.263	180.863	211.478	-76.9275	95.4525	-416.228	-342.908	-646.133	-614.933	-650.812	-664.268	-575.933	-648.863	-322.822	-456.203	-206.603	-219.863	-54.1125	-134.648	41.8275	15.6975	101.303	165.263	161.363	76.9275	179.692	169.162	180.472
6.90493	-21.6938	-30.6638	10.4813	-59.9138	-74.7338	-36.5138	-43.1438	-49.3837	-21.1088	-27.3488	-28.7138	-34.3687	-19.5488	-11.9437	-24.0338	-1.21875	-2.97375	-19.5488	63.5213	-25.3987	156.731	165.701	173.111	205.286	-71.4188	102.521	-419.689	-328.039	-635.554	-612.349	-656.419	-673.384	-572.764	-655.639	-324.724	-439.579	-205.189	-222.349	-64.3988	-120.364	43.0463	13.6013	107.591	175.646	162.386	84.3863	187.541	169.211	186.956
6.95496	-6.9225	-23.1075	15.3075	-48.6525	-50.4075	-42.6075	-46.5075	-40.8525	-27.0075	-27.0075	-35.0025	-22.3275	-29.1525	-5.7525	-12.9675	6.5325	5.7525	-11.6025	68.9325	-8.6775	146.543	171.893	180.668	212.257	-61.7175	111.053	-417.202	-323.798	-633.847	-615.712	-650.033	-673.238	-570.472	-635.603	-323.408	-438.458	-203.873	-200.558	-47.6775	-109.493	57.8175	22.3275	114.562	177.352	158.243	71.6625	190.418	176.183	183.983
7.005	13.65	-7.41	29.64	-37.44	-33.735	-29.835	-41.145	-35.1	-27.3	-7.215	-24.96	-15.405	-10.725	-1.17	-12.675	12.675	14.04	-6.825	80.73	31.005	164.19	176.28	184.08	217.425	-62.595	115.635	-406.77	-322.14	-631.605	-616.59	-649.545	-675.285	-562.38	-628.68	-303.225	-446.16	-196.56	-201.24	-43.095	-99.84	57.915	23.595	117.39	178.23	174.525	79.56	185.64	178.815	190.32
7.05504	14.9175	-4.1925	35.1975	-33.2475	-27.9825	-23.1075	-40.0725	-28.3725	-7.5075	-9.6525	-0.2925	-9.6525	-15.1125	13.9425	2.6325	23.8875	30.5175	1.2675	99.1575	49.2375	183.983	180.472	183.593	215.183	-63.2775	106.568	-410.183	-323.213	-636.773	-611.812	-653.153	-666.608	-552.923	-628.192	-297.278	-426.757	-184.567	-202.898	-33.4425	-95.2575	60.7425	26.2275	127.627	177.938	161.948	77.5125	192.562	177.352	194.708
7.10507	2.4375	-16.8675	19.7925	-31.2975	-27.9825	-22.3275	-34.6125	-26.6175	-9.4575	-14.9175	-27.0075	-17.2575	-10.0425	5.3625	-5.7525	19.7925	30.5175	-7.1175	105.203	74.9775	177.743	174.817	164.483	200.558	-76.9275	99.9375	-419.153	-323.017	-643.403	-611.033	-650.228	-667.778	-572.423	-628.778	-302.348	-451.523	-199.583	-218.108	-42.6075	-106.568	61.9125	36.9525	114.562	188.662	160.583	82.3875	200.948	172.282	182.812
7.15511	-14.9663	-23.1562	-1.31625	-25.6913	-29.9812	-22.1813	-20.2312	-18.0862	-17.1113	-21.2063	-16.3313	-18.8663	-5.60625	0.63375	-2.09625	15.6487	34.3687	5.31375	110.419	86.6287	192.319	177.889	172.624	200.314	-82.2413	94.0388	-423.296	-331.646	-639.161	-605.036	-649.496	-672.896	-550.046	-639.356	-312.341	-445.136	-182.471	-207.626	-31.1513	-100.961	76.2938	27.3488	122.509	169.504	171.064	72.3937	194.659	184.129	186.859
7.20514	-9.60375	-3.16875	0.53625	-24.4238	-19.5488	-25.7888	-29.2988	-16.8188	-6.09375	-10.3838	-13.1137	-18.3788	-1.41375	-1.41375	-4.92375	17.3063	37.7812	15.9413	109.541	83.8012	179.156	178.961	173.501	196.901	-79.8038	106.226	-422.614	-323.359	-637.114	-605.914	-657.394	-657.979	-569.254	-642.769	-306.199	-446.794	-188.029	-210.064	-27.5437	-88.5787	66.8363	24.7163	122.801	180.326	172.526	85.7512	208.406	191.051	203.726
7.25518	-15.5513	-13.7963	-0.34125	-17.5012	-17.3063	-17.3063	-36.4162	-20.4262	-8.92125	-11.8463	-13.9913	-21.4013	-16.3313	-6.38625	-21.2063	10.7737	34.5637	-2.48625	103.204	70.6388	177.109	170.674	163.264	183.154	-76.9763	90.9188	-415.301	-327.356	-634.481	-618.881	-655.931	-676.406	-571.886	-647.156	-309.221	-445.526	-187.151	-208.211	-34.6613	-106.031	72.9788	40.4138	124.654	184.129	182.374	89.5538	203.824	200.119	185.689
7.30521	-7.94625	-17.3063	7.65375	-28.0312	-18.6713	-27.6412	-29.0063	-20.0362	-7.75125	-19.4513	-6.58125	-8.53125	-3.07125	5.50875	-2.48625	13.6988	35.1487	-1.31625	104.764	71.6137	176.719	177.304	160.144	166.189	-82.2413	91.6988	-404.966	-323.456	-637.211	-622.391	-655.736	-672.701	-574.226	-645.791	-317.606	-449.036	-187.541	-197.486	-29.9812	-89.2613	60.6938	39.2437	120.949	185.104	186.274	89.7488	204.604	198.364	189.394
7.35525	-14.43	-24.96	-2.73	-12.48	-22.425	-18.135	-25.35	-6.63	-0.39	-15.015	-7.8	-19.11	-5.46	-0.78	3.315	9.555	29.445	-7.995	101.205	69.42	178.035	172.77	162.045	185.64	-78.78	100.815	-406.77	-337.545	-633.36	-607.62	-653.055	-660.465	-567.45	-640.38	-308.1	-447.915	-178.035	-200.265	-43.29	-92.82	62.01	32.175	129.87	187.785	179.01	92.235	202.995	196.56	196.755
7.40529	-8.58	-25.74	-2.34	-22.62	-5.46	-14.04	-23.79	-6.825	-5.85	-8.775	-1.365	-23.4	-3.12	-6.045	-10.725	7.995	29.445	0.78	95.355	72.54	174.525	169.065	167.31	152.1	-84.63	102.765	-413.4	-328.185	-637.065	-605.67	-642.72	-654.81	-573.105	-651.3	-301.86	-434.265	-172.965	-189.735	-58.5	-101.205	60.255	26.91	125.19	181.35	179.985	92.235	215.865	202.8	196.755
7.45532	-2.58375	-32.0288	-8.62875	-33.1988	-24.0338	-20.7188	-28.7138	-0.04875	-3.94875	-0.63375	-0.24375	-13.8938	-7.26375	0.14625	-0.43875	5.99625	29.9812	-0.24375	105.251	67.4213	185.006	173.111	168.431	174.866	-87.0187	99.9862	-416.569	-332.914	-620.929	-604.549	-668.704	-666.559	-571.789	-655.639	-318.094	-453.424	-189.394	-203.824	-50.1638	-118.414	56.6962	33.4913	124.946	189.881	190.271	90.0413	212.696	208.796	210.356
7.50536	-12.6263	-32.5162	-2.29125	-27.2513	-16.3313	-16.3313	-27.2513	-13.0163	-1.12125	15.2588	9.60375	-19.8413	15.2588	7.84875	8.04375	12.3338	35.7338	5.11875	109.444	66.5438	169.894	182.569	163.654	179.449	-86.7263	114.514	-410.036	-328.331	-626.876	-607.181	-653.396	-664.316	-558.041	-638.771	-314.486	-443.381	-179.351	-200.801	-43.8263	-90.2362	63.6188	40.4138	134.989	196.024	190.759	103.594	221.959	206.359	213.769
7.55539	-13.455	-33.54	2.73	-31.2	-37.635	-23.4	-36.27	1.95	-5.85	0.195	-5.46	-15.405	-0.39	-0.975	-4.68	5.46	30.42	2.73	102.57	68.445	187.98	182.325	165.36	178.23	-71.565	103.935	-400.14	-324.285	-617.76	-593.97	-660.075	-679.185	-573.105	-635.31	-316.68	-440.115	-193.44	-210.6	-36.465	-101.79	60.45	26.715	134.355	199.29	190.905	115.44	224.445	214.305	211.965
7.60543	-19.0613	-43.4363	-1.90125	-35.0513	-41.6812	-27.0563	-42.0712	-4.43625	9.99375	1.21875	7.26375	-21.7913	-8.14125	-4.43625	-1.12125	11.9437	29.6888	-8.33625	104.374	79.0238	188.809	177.694	160.924	184.909	-76.1963	84.6788	-415.106	-329.696	-630.776	-603.866	-676.211	-690.251	-562.916	-643.256	-317.801	-444.746	-194.171	-209.966	-33.1013	-104.471	72.0037	36.5138	120.754	193.294	192.904	108.274	226.444	198.169	204.019
7.65546	-32.0288	-48.9937	-30.8588	-47.0438	-51.9188	-31.4438	-45.8738	-26.5688	-15.0638	-12.9188	-27.9337	-32.4188	-7.26375	-9.60375	-6.09375	9.11625	27.0563	-15.2588	101.546	97.2563	199.436	176.621	154.001	172.916	-90.7238	87.8963	-412.279	-324.334	-632.239	-607.669	-661.879	-679.234	-581.929	-635.164	-315.169	-458.299	-188.809	-205.969	-45.0938	-109.444	73.0763	30.5663	117.341	204.506	184.031	105.641	229.271	203.141	207.821
7.7055	-33.2963	-33.4913	-37.0012	-38.7563	-47.1412	-24.7163	-68.7862	-21.4013	-13.9913	-13.4062	-27.8362	-28.0312	-15.1613	-2.29125	-5.02125	13.1137	26.3738	-3.26625	101.059	77.4638	192.709	170.284	156.244	174.769	-80.6813	80.5838	-403.406	-315.461	-621.416	-601.916	-655.931	-677.771	-563.111	-625.511	-311.561	-450.011	-191.636	-195.926	-41.0963	-103.886	69.6638	27.9337	135.964	216.694	185.689	111.589	240.289	214.549	210.649
7.75554	-32.8575	-37.5375	-23.8875	-44.3625	-37.1475	-18.0375	-44.9475	-13.7475	-13.9425	-19.5975	-19.0125	-34.8075	-26.8125	-7.3125	-8.6775	8.4825	28.7625	-16.4775	102.668	58.7925	188.858	168.773	163.312	177.743	-81.8025	83.5575	-400.043	-318.533	-613.178	-608.692	-629.168	-669.533	-563.648	-633.653	-317.947	-442.942	-189.248	-217.912	-34.4175	-108.907	79.2675	27.9825	131.722	209.333	178.718	105.983	224.543	214.793	213.233
7.80557	-24.6675	-30.3225	-12.7725	-33.8325	-26.0325	-26.2275	-41.8275	-9.6525	-7.8975	-17.4525	-23.3025	-31.2975	-11.9925	-6.5325	-15.1125	11.6025	27.9825	-7.7025	100.328	71.4675	172.088	174.233	168.188	180.668	-79.8525	97.5975	-409.012	-318.728	-619.222	-603.817	-635.408	-643.988	-565.597	-638.918	-313.072	-453.083	-178.718	-208.748	-30.3225	-98.9625	81.4125	27.5925	132.893	203.873	184.178	97.5975	213.817	207.382	218.888
7.85561	-21.9375	-27.3975	-3.8025	-27.0075	-15.1125	-21.3525	-42.6075	-23.8875	1.8525	-24.4725	-15.1125	-29.9325	-25.2525	-3.8025	-8.4825	5.1675	26.8125	-15.1125	94.8675	51.5775	176.573	165.263	164.678	189.248	-73.8075	102.472	-410.963	-323.603	-612.008	-594.457	-634.043	-650.423	-566.768	-640.868	-311.123	-437.678	-186.127	-210.893	-32.6625	-102.083	70.8825	28.1775	132.502	200.363	178.328	95.0625	215.183	206.213	215.573
7.90564	-2.58375	-9.79875	1.12125	-22.2788	-13.3087	-20.5237	-40.0237	-22.4737	2.87625	-17.2088	-20.1337	-30.2737	-20.1337	1.70625	1.90125	6.58125	29.0063	-1.41375	99.0113	48.8963	181.496	171.941	174.281	182.861	-76.6838	115.196	-398.044	-322.579	-607.279	-591.679	-633.799	-652.714	-559.894	-639.844	-309.514	-435.484	-183.154	-197.584	-30.6638	-98.1338	75.8063	28.8113	138.011	195.731	180.521	109.346	219.326	215.816	223.031
7.95568	-3.51	-8.775	11.505	-15.21	2.145	-18.915	-25.545	-7.215	6.63	-4.875	-7.215	-31.98	-0.78	-0.78	2.73	3.51	29.055	6.24	102.765	66.495	193.245	173.745	172.185	191.49	-71.955	116.22	-397.02	-310.83	-606.84	-583.05	-622.05	-658.905	-551.265	-641.94	-307.71	-436.995	-190.905	-206.115	-33.735	-104.325	80.73	35.295	133.965	192.66	184.86	119.535	233.025	215.67	226.785
8.00571	-14.7713	-0.73125	8.43375	-10.6762	3.94875	-21.5963	-33.1013	-18.2812	-9.11625	-5.02125	-12.8213	-9.11625	-13.4062	9.40875	-14.1863	15.4538	36.3188	2.77875	114.514	72.7837	199.144	178.669	169.309	193.294	-67.2263	125.434	-388.976	-303.371	-588.461	-566.816	-623.366	-635.846	-541.271	-627.461	-304.541	-417.836	-185.006	-186.176	-33.6863	-102.521	75.5138	29.6888	129.724	197.389	189.784	123.679	225.274	233.269	219.229
8.05575	-1.31625	-11.8463	7.06875	-29.0063	-18.2812	-24.3263	-44.2163	-25.6913	-15.3563	-7.94625	-20.0362	-15.9413	-7.36125	-0.92625	-2.09625	11.5538	35.1487	-6.38625	119.974	76.6838	185.494	190.174	168.919	178.669	-74.4412	112.954	-389.756	-305.126	-596.066	-569.351	-635.651	-657.881	-549.266	-637.406	-311.561	-428.951	-181.496	-191.441	-46.9462	-116.951	66.5438	22.4737	134.404	215.134	189.394	121.339	228.004	223.129	224.104
8.10579	2.535	-8.775	8.19	-15.405	-11.31	-19.5	-36.66	-10.92	-3.315	-8.97	1.95	-20.28	-8.58	9.75	0.78	27.3	44.46	7.215	121.095	78.585	196.95	191.88	169.65	176.28	-71.175	107.835	-375.96	-299.325	-584.61	-569.205	-614.445	-628.29	-544.83	-617.76	-306.54	-434.655	-188.565	-199.095	-36.855	-98.085	76.44	24.96	121.68	199.875	189.735	116.415	221.52	218.985	214.695
8.15582	7.75125	0.53625	13.2112	-20.5237	-0.43875	-5.11875	-21.3038	-1.80375	5.60625	17.6962	12.2363	-9.01875	4.04625	15.7462	8.72625	22.3763	47.5312	21.4013	124.166	80.6813	196.706	188.906	174.866	182.861	-57.7688	109.736	-373.084	-298.399	-594.409	-572.569	-625.609	-626.974	-545.854	-614.884	-307.369	-430.024	-187.834	-199.339	-36.7088	-101.254	76.1963	14.7713	125.531	198.656	195.926	115.001	230.246	215.036	223.811
8.20586	-5.31375	-5.31375	14.3812	-9.79875	-7.65375	-13.8938	-30.2737	-0.24375	8.33625	13.4062	-1.80375	-10.9688	4.82625	10.0913	7.75125	19.0613	40.1213	12.6263	112.076	79.3162	196.121	180.326	173.501	191.441	-53.2838	120.266	-374.449	-285.334	-591.289	-562.819	-615.079	-632.824	-548.584	-622.099	-310.489	-428.659	-191.344	-209.869	-49.3837	-108.079	74.2463	11.6513	117.926	204.896	186.761	117.731	211.331	226.346	222.446
8.25589	-9.31125	-26.0813	9.40875	-27.2513	-21.9863	-22.1813	-31.5413	-0.34125	3.16875	-1.12125	0.24375	-16.5263	-1.51125	4.92375	0.82875	14.4787	33.5888	13.8938	110.029	62.8388	200.704	170.869	184.129	186.079	-50.6513	117.244	-372.011	-295.766	-583.001	-569.546	-632.336	-643.451	-544.976	-614.786	-313.511	-434.216	-192.221	-232.391	-62.3513	-112.076	69.8588	1.60875	128.164	216.109	184.909	99.1088	212.989	216.109	216.109
8.30593	1.365	-1.755	11.31	-21.645	-22.815	-6.63	-42.12	11.31	28.665	0.585	6.045	-11.505	-4.485	3.51	-5.85	19.89	38.22	6.825	109.2	58.695	195.195	171.99	175.305	190.71	-63.96	131.625	-364.65	-289.77	-568.815	-548.925	-620.685	-638.82	-539.175	-609.18	-302.25	-427.44	-208.455	-204.945	-59.475	-101.205	63.18	1.56	129.285	225.225	188.175	110.955	225.225	212.16	213.72
8.35596	7.84875	-5.80125	24.2288	-20.6212	-4.63125	-6.58125	-36.0263	1.41375	14.0888	-1.70625	11.1638	-18.2812	7.45875	9.60375	11.1638	22.0838	38.8537	3.16875	116.464	80.3888	203.824	184.909	186.859	188.614	-44.8013	139.084	-337.301	-277.241	-566.621	-556.286	-605.426	-622.781	-525.866	-595.286	-294.986	-419.006	-189.881	-208.406	-55.1363	-115.781	71.0288	1.21875	127.774	213.964	190.564	113.149	219.229	219.424	206.554
8.406	11.7	2.34	4.485	-14.43	-1.17	-13.845	-50.7	11.7	20.67	12.675	15.015	-10.53	4.095	8.97	-2.535	29.835	40.56	10.14	121.875	82.485	192.465	187.2	195.195	207.675	-42.705	141.96	-347.1	-271.05	-557.115	-536.445	-592.995	-618.345	-528.645	-605.085	-302.835	-420.03	-189.93	-200.265	-59.475	-128.31	62.985	3.705	121.29	204.75	195.585	102.375	223.08	217.815	209.04
8.45604	18.7688	17.7937	5.31375	1.99875	16.0388	6.48375	-36.4162	9.40875	10.3838	9.99375	24.8138	-12.8213	3.75375	7.26375	14.8688	26.1788	37.6838	11.1638	117.439	86.4338	195.634	183.544	191.929	204.214	-34.0763	148.639	-351.926	-267.101	-559.211	-538.931	-603.671	-614.201	-536.201	-607.766	-305.126	-425.441	-200.606	-204.701	-53.9663	-136.841	69.6638	-8.72625	108.469	212.014	172.819	100.084	224.494	214.744	202.069
8.50607	28.4213	29.0063	32.1262	10.0913	22.1813	-3.36375	-15.8438	-0.04875	-4.92375	18.2812	15.7462	-10.9688	4.63125	9.31125	16.9163	32.9062	39.7313	6.38625	117.536	84.7763	188.321	196.706	198.071	213.671	-43.1438	147.371	-345.199	-262.519	-559.504	-532.399	-607.279	-606.109	-543.514	-597.334	-303.274	-417.934	-199.534	-218.254	-58.9387	-127.579	54.1613	-11.1638	115.001	209.966	192.026	107.981	234.926	215.621	193.976
8.55611	20.085	22.815	37.05	0	6.63	-6.63	-25.74	-5.655	13.845	4.485	18.33	-4.68	0.39	7.8	15.21	35.49	48.945	16.38	118.755	86.775	208.26	187.59	191.295	192.27	-44.265	131.43	-347.295	-262.47	-547.755	-533.715	-595.53	-607.425	-529.23	-595.335	-302.445	-431.145	-196.95	-209.82	-63.57	-134.55	48.165	-8.58	110.76	210.21	187.2	108.81	215.475	214.11	202.41
8.60614	34.8075	32.2725	53.5275	-4.5825	21.3525	-3.8025	-27.2025	-3.0225	3.6075	7.3125	7.7025	-15.6975	13.1625	2.0475	17.8425	22.5225	37.7325	10.6275	105.983	85.7025	189.248	182.032	187.882	188.858	-32.0775	137.963	-334.327	-264.322	-548.633	-524.842	-588.998	-604.403	-533.812	-591.533	-306.248	-424.613	-209.138	-223.958	-80.2425	-145.763	51.1875	-6.7275	119.828	211.282	179.108	113.002	221.423	208.358	205.433
8.65618	30.8588	20.3287	48.9937	-20.6212	10.5788	-19.6463	-21.0113	-10.0913	-6.38625	-1.31625	17.5987	-15.7462	-3.65625	8.23875	9.21375	16.2338	29.8838	-3.07125	94.0388	62.2538	192.319	175.159	179.254	182.374	-38.5613	139.279	-340.226	-255.596	-543.611	-522.941	-583.976	-601.526	-523.331	-579.881	-316.826	-428.561	-205.676	-220.301	-75.8063	-136.451	39.2437	-14.3812	100.864	206.554	174.184	115.294	214.939	186.469	184.129
8.70621	32.6138	20.3287	40.2188	-0.53625	1.02375	-6.58125	-27.0563	3.16875	11.1638	4.72875	15.2588	-7.75125	3.16875	9.60375	27.7387	23.0587	36.7088	16.6238	103.204	63.2288	202.654	174.769	181.009	191.344	-38.7563	149.614	-330.671	-246.626	-534.836	-508.706	-579.491	-607.571	-512.216	-600.551	-323.066	-421.541	-209.771	-236.681	-77.9513	-131.966	43.9237	-23.5463	96.3787	202.069	173.794	105.154	216.499	196.414	173.794
8.75625	29.5913	23.9363	37.3912	4.82625	7.36125	-1.80375	-26.7638	-6.09375	14.7713	16.1363	6.58125	-8.04375	14.7713	8.14125	30.3712	26.6663	39.7313	2.48625	103.496	76.1963	189.296	176.621	191.441	186.761	-32.0288	142.496	-332.719	-258.814	-543.904	-510.949	-584.659	-614.299	-519.724	-581.734	-309.124	-425.929	-218.059	-227.419	-76.0988	-141.619	35.8313	-35.7338	92.5763	198.656	160.826	96.8663	194.171	193.001	179.156
8.80629	44.5575	39.8775	38.1225	4.3875	29.1525	-2.2425	-10.4325	4.7775	17.4525	25.2525	17.2575	-8.4825	8.0925	8.6775	20.1825	21.9375	34.6125	10.0425	105.008	68.1525	193.148	170.333	184.373	178.718	-24.4725	149.078	-319.702	-251.453	-534.008	-507.683	-583.538	-585.488	-527.962	-593.873	-310.538	-433.583	-223.567	-230.393	-73.4175	-136.208	31.8825	-39.6825	83.5575	189.248	160.192	88.8225	199.972	172.673	176.377
8.85632	49.2375	38.7075	43.3875	19.9875	34.2225	10.0425	3.4125	22.1325	10.8225	25.8375	19.2075	1.8525	11.2125	11.6025	17.0625	18.2325	35.5875	-7.5075	104.032	75.1725	187.103	173.453	192.757	187.493	-19.4025	149.858	-317.947	-230.393	-516.457	-507.293	-570.668	-580.613	-492.278	-579.248	-318.923	-410.963	-224.543	-231.562	-74.7825	-143.227	26.6175	-36.7575	90.3825	194.708	166.433	98.9625	209.333	183.007	166.043
8.90636	47.9213	41.0963	54.9413	30.9563	41.2912	22.1813	-0.43875	19.6463	34.4663	41.0963	29.3963	-2.97375	18.0862	20.6212	27.4463	21.7913	34.4663	2.48625	106.811	76.1963	203.141	170.771	188.711	176.426	-18.5738	153.806	-298.789	-234.049	-523.234	-477.604	-555.214	-573.154	-499.444	-560.479	-314.974	-416.764	-221.764	-233.269	-80.7788	-142.789	31.3463	-31.0538	85.5563	211.916	165.311	94.7212	199.436	176.816	182.861
8.95639	34.0763	28.2263	40.1213	11.2613	11.0663	16.9163	-8.04375	39.3413	37.3912	31.7363	38.9513	-4.53375	14.9663	11.8463	23.7413	22.1813	28.2263	6.38625	110.126	70.9313	192.611	160.631	176.816	170.966	-18.5738	152.441	-289.819	-237.559	-510.559	-485.209	-566.524	-569.644	-520.699	-577.249	-313.219	-420.664	-219.424	-233.854	-92.0888	-146.299	26.4713	-28.9088	84.1912	199.826	161.216	92.1863	189.491	169.796	166.481
9.00643	35.2463	37.1962	46.5562	18.8663	19.2563	14.9663	-7.26375	33.4913	46.5562	41.8762	49.0913	2.09625	43.0463	26.2763	25.8863	32.9062	41.6812	9.89625	117.341	66.0563	175.841	161.021	185.786	185.396	-13.5038	154.391	-291.964	-231.514	-507.439	-485.404	-554.434	-576.859	-486.769	-561.649	-309.709	-407.989	-237.559	-231.709	-75.1238	-139.669	23.9363	-41.1938	81.2662	185.396	149.126	86.1412	186.176	162.971	163.751
9.05646	27.4463	37.3912	41.4862	24.7163	27.0563	18.8663	-7.84875	17.6962	29.5913	35.0513	39.5363	-5.70375	21.9863	19.0613	30.9563	29.7863	34.4663	13.4062	108.371	79.1213	192.026	159.656	183.836	186.566	-8.62875	138.401	-303.664	-222.349	-513.094	-475.654	-567.109	-575.299	-497.494	-568.864	-317.314	-421.639	-232.099	-228.394	-94.2338	-159.949	25.6913	-48.7987	77.5613	180.131	150.101	83.6063	173.891	152.636	160.826
9.1065	45.0938	42.5588	44.8987	23.6438	25.3987	17.0138	-0.14625	26.3738	20.1337	27.9337	32.2238	-5.41125	11.9437	13.8938	6.09375	33.0038	34.3687	11.5538	104.569	79.0238	189.394	167.359	179.059	180.034	-13.6013	149.224	-297.911	-221.666	-510.851	-477.506	-559.991	-577.346	-513.971	-557.846	-324.626	-412.961	-241.946	-240.971	-117.536	-159.656	20.3287	-55.7213	73.1737	178.864	130.114	72.9788	178.084	150.589	137.719
9.15654	50.31	34.905	45.63	15.99	29.445	9.165	-16.38	17.16	19.11	39	49.725	-2.34	33.345	13.65	4.875	31.2	38.22	22.815	107.445	79.17	176.28	171.6	180.57	176.475	-23.985	145.86	-286.845	-223.08	-502.905	-485.745	-553.8	-558.87	-506.61	-555.36	-319.215	-409.89	-231.66	-239.07	-122.85	-149.37	20.28	-54.99	69.81	163.215	128.31	59.67	166.335	138.255	133.77
9.20657	61.425	43.875	69.03	24.96	49.53	22.23	-7.41	36.465	38.025	45.045	52.455	12.09	37.83	35.1	34.71	41.34	55.38	21.255	124.41	74.88	190.32	178.62	189.93	179.01	-16.575	151.125	-280.215	-209.43	-492.375	-466.05	-546.975	-547.56	-498.81	-537.03	-321.945	-409.305	-242.19	-240.63	-118.56	-145.665	5.46	-54.795	77.025	163.8	137.67	69.03	165.945	142.545	146.64
9.25661	63.57	42.705	79.17	39.585	72.54	28.665	1.365	31.98	38.61	51.675	52.455	11.895	38.415	33.735	29.445	36.27	42.705	26.91	115.635	82.29	196.755	164.19	188.565	191.685	-15.015	170.04	-269.1	-204.555	-481.845	-459.225	-530.4	-538.005	-480.285	-539.37	-307.32	-408.33	-237.51	-234.585	-109.005	-165.165	8.775	-62.4	72.15	181.545	124.8	68.445	172.185	143.715	147.81
9.30664	65.7638	52.6988	88.1887	36.1238	36.5138	27.7387	16.6238	48.2138	45.6788	41.3888	50.9438	-6.77625	52.5038	16.6238	27.1538	20.1337	21.1088	0.24375	87.6038	56.2088	162.484	142.204	182.764	165.214	-2.09625	157.414	-262.811	-195.926	-474.191	-457.616	-530.741	-541.271	-479.066	-525.281	-312.146	-403.991	-241.361	-226.736	-113.636	-170.771	4.72875	-69.7613	71.6137	167.164	137.524	65.9588	164.434	135.574	132.259
9.35668	51.48	45.825	68.055	6.24	34.125	10.92	17.16	18.72	40.755	44.85	42.51	-11.115	38.805	20.67	38.805	18.525	22.62	13.065	73.515	48.945	163.215	147.81	175.695	173.94	-9.75	154.83	-272.415	-201.825	-477.165	-450.06	-520.455	-539.565	-492.96	-535.665	-323.505	-407.94	-241.215	-245.31	-124.215	-178.815	-0.585	-69.81	53.04	154.635	106.08	53.04	163.215	126.165	123.825
9.40671	67.9575	40.6575	66.2025	4.5825	29.9325	3.9975	-7.1175	26.0325	13.7475	29.9325	29.3475	-8.0925	21.5475	24.8625	26.4225	24.6675	29.7375	16.0875	80.6325	45.5325	176.573	152.393	177.938	169.553	1.4625	137.768	-265.103	-190.028	-477.848	-449.183	-529.913	-536.933	-484.868	-545.903	-319.507	-408.428	-234.488	-250.282	-118.463	-184.958	-2.8275	-62.3025	56.6475	168.578	120.218	54.1125	156.293	129.773	116.708
9.45675	69.3713	51.4312	67.6163	5.41125	39.9263	0.14625	-7.45875	27.8362	25.8863	36.0263	32.5162	-2.58375	22.1813	28.6163	43.0463	34.6613	42.4612	12.4313	99.5962	70.5413	177.401	155.366	180.131	176.621	-4.14375	144.641	-271.489	-195.439	-476.629	-441.724	-530.254	-545.074	-484.234	-547.024	-322.189	-407.014	-237.949	-252.574	-132.259	-179.059	-10.3838	-69.4688	56.3062	159.266	110.711	47.9213	147.761	125.336	116.171
9.50679	70.005	49.92	81.315	15.405	45.24	14.43	1.365	17.355	40.365	39.585	31.395	15.795	31.2	41.145	27.3	47.19	60.255	28.665	119.925	92.625	182.715	161.85	185.055	176.67	10.53	161.655	-259.935	-183.69	-476.19	-439.335	-524.55	-524.94	-464.295	-527.865	-309.855	-399.555	-236.73	-245.505	-124.215	-173.16	-6.24	-71.175	51.87	151.125	109.59	60.45	155.025	129.675	119.145
9.55682	56.9888	52.5038	79.4138	22.2788	51.9188	16.6238	18.5738	28.7138	37.0988	37.8788	41.1938	14.2838	37.4888	46.0688	31.4438	57.5738	67.7138	31.2488	133.624	126.409	194.074	169.504	189.589	191.539	10.1888	165.799	-257.741	-196.706	-458.786	-435.386	-515.531	-513.971	-474.581	-515.921	-313.901	-409.646	-242.141	-240.386	-122.996	-165.116	-9.50625	-66.6412	46.4588	157.999	108.664	62.6438	150.199	120.559	117.049
9.60686	52.9425	35.0025	55.6725	11.2125	34.6125	17.6475	8.2875	37.7325	42.0225	40.6575	50.9925	12.9675	42.2175	35.3925	27.0075	46.5075	58.5975	17.4525	130.162	112.612	193.343	160.778	184.958	189.638	16.0875	160.778	-262.567	-185.347	-458.348	-444.308	-507.488	-517.238	-470.048	-526.403	-333.353	-420.518	-247.162	-245.993	-130.162	-167.602	-10.8225	-69.3225	41.8275	149.662	103.448	38.7075	135.623	121.583	108.713
9.65689	43.5825	32.8575	53.3325	13.3575	22.7175	14.7225	9.8475	47.4825	36.9525	51.5775	50.4075	24.4725	36.7575	42.2175	46.7025	48.8475	67.3725	28.5675	135.623	95.6475	200.752	170.138	182.032	187.298	6.7275	169.553	-253.403	-184.958	-460.493	-423.248	-510.803	-506.513	-455.812	-518.993	-317.947	-402.188	-246.578	-249.502	-137.963	-186.713	-9.8475	-70.8825	43.7775	141.278	102.083	32.6625	141.863	110.078	98.7675
9.70693	38.3175	25.0575	46.5075	4.5825	38.7075	13.1625	-3.0225	19.2075	29.7375	36.1725	27.7875	11.0175	30.3225	34.2225	16.4775	50.9925	67.3725	27.9825	135.817	100.523	198.023	167.407	173.843	179.888	4.5825	157.073	-247.358	-189.442	-443.137	-424.418	-506.903	-515.483	-456.007	-510.998	-314.243	-402.968	-240.923	-248.722	-120.998	-175.597	-18.6225	-82.7775	46.5075	142.838	97.4025	32.6625	130.942	108.517	92.1375
9.75696	32.5162	29.5913	40.1213	2.29125	24.9113	11.6513	4.43625	25.3012	39.5363	40.3163	44.4113	13.7963	41.0963	36.8062	23.5463	45.7763	62.7413	40.3163	133.916	110.711	199.631	165.701	182.666	180.131	23.9363	167.846	-255.889	-181.594	-436.849	-419.104	-500.029	-511.339	-467.854	-493.984	-307.954	-385.759	-243.604	-235.609	-123.679	-162.874	-13.5038	-72.1988	39.9263	127.676	92.7713	30.3712	137.816	109.151	97.0613
9.807	17.6962	17.3063	37.1962	1.12125	5.21625	10.4813	9.31125	21.5963	31.9313	34.8563	49.8713	19.8413	37.0012	37.9763	29.0063	44.0213	61.3762	30.1762	126.896	102.521	195.146	161.411	180.131	163.751	12.2363	155.366	-248.089	-188.419	-451.279	-410.914	-500.419	-490.084	-457.324	-502.174	-315.364	-396.094	-234.439	-238.144	-136.159	-183.934	-20.9138	-83.7037	39.1463	134.891	99.5962	21.4013	130.796	101.546	80.8762
9.85704	40.95	13.26	32.37	-2.34	-16.38	3.12	-2.34	32.955	24.96	44.655	40.755	22.425	31.59	37.635	23.985	43.095	65.52	32.37	130.065	92.43	183.495	164.385	178.815	181.74	26.13	156.585	-236.535	-166.92	-438.36	-409.695	-501.15	-486.72	-467.22	-504.27	-317.655	-395.85	-247.26	-245.115	-130.65	-184.86	-30.03	-76.245	46.995	138.645	82.29	16.185	125.58	95.16	86.775
9.90707	47.6775	17.8425	62.3025	-9.6525	0.6825	4.5825	-13.1625	20.5725	10.4325	40.4625	32.2725	19.2075	40.0725	45.9225	30.3225	44.5575	64.4475	31.6875	126.068	92.5275	183.787	148.102	181.838	177.548	26.4225	156.488	-241.703	-162.338	-424.028	-409.012	-494.423	-487.793	-455.423	-500.468	-307.808	-393.803	-242.093	-242.678	-138.548	-180.668	-24.4725	-90.5775	33.6375	133.282	98.7675	34.2225	126.068	88.2375	84.9225
9.95711	75.3675	27.9825	79.6575	-4.5825	19.5975	0.4875	-9.4575	22.1325	15.5025	47.0925	39.6825	18.4275	49.6275	35.5875	57.8175	40.0725	62.6925	32.0775	122.168	108.323	166.043	149.468	169.553	175.793	23.3025	162.923	-231.562	-167.018	-440.798	-400.627	-496.178	-483.893	-449.768	-497.153	-318.533	-391.072	-241.898	-250.478	-149.468	-192.368	-34.6125	-89.9925	29.5425	128.213	97.2075	26.0325	128.993	87.8475	78.2925
10.0071	97.5975	61.3275	100.133	23.8875	43.3875	9.8475	-0.2925	27.2025	30.9075	40.6575	38.1225	28.3725	49.6275	40.4625	60.7425	50.7975	76.1475	39.0975	137.572	112.808	171.308	154.148	171.308	168.188	8.2875	154.148	-229.418	-163.898	-425.783	-401.603	-491.108	-489.158	-454.838	-511.778	-301.567	-386.393	-242.287	-246.773	-135.623	-183.398	-27.0075	-79.8525	35.5875	121.973	93.8925	22.9125	137.377	90.1875	96.0375
10.0572	90.2362	66.8363	107.591	16.5263	41.2912	22.3763	-9.01875	40.5113	51.4312	34.6613	48.8963	17.5012	47.7263	36.0263	61.3762	50.8463	70.9313	45.3863	131.966	123.776	174.281	148.931	153.806	170.186	18.8663	161.801	-233.854	-158.779	-428.074	-404.674	-494.959	-482.869	-472.534	-520.309	-322.189	-400.579	-238.924	-247.504	-141.814	-179.059	-23.4488	-91.1137	20.8163	118.901	85.3612	16.7213	119.681	94.9163	80.4862
10.1072	50.8463	21.4013	89.6513	15.9413	53.5763	17.8912	-6.67875	30.1762	50.4563	43.4363	49.6763	19.8413	56.1113	38.1713	54.1613	48.5063	69.9562	39.9263	131.771	113.051	169.211	152.051	162.776	153.416	12.8213	167.651	-241.264	-166.969	-429.049	-405.259	-480.334	-486.574	-474.094	-512.119	-326.479	-414.034	-243.994	-239.899	-139.669	-183.154	-26.5688	-86.2387	23.9363	110.711	78.9262	14.3812	130.016	97.2563	93.1613
10.1572	18.4763	-13.8938	59.0363	2.09625	39.5363	9.11625	13.0163	33.2963	47.9213	38.3663	53.3813	24.3263	54.7463	40.1213	50.0663	47.7263	73.8563	46.1663	134.306	132.941	182.666	150.101	161.801	151.466	16.1363	160.241	-236.584	-162.289	-429.829	-398.434	-490.669	-492.034	-469.414	-513.484	-313.609	-405.259	-240.874	-240.484	-140.254	-186.274	-29.6888	-83.8988	24.9113	122.411	75.6112	23.5463	123.386	97.8413	80.6813
10.2073	31.0538	-7.75125	50.5538	15.4538	18.1837	23.4488	8.43375	43.9237	50.9438	57.1838	64.0088	24.2288	39.6337	32.8088	36.5138	41.1938	53.8687	25.3987	111.784	86.6287	173.794	144.934	165.799	148.444	22.0838	148.834	-225.566	-155.561	-426.221	-396.971	-489.206	-483.746	-474.581	-508.316	-311.756	-393.851	-238.631	-252.866	-137.621	-188.906	-16.3313	-89.2613	19.5488	133.429	90.9188	21.1088	123.484	98.3287	86.0438
10.2573	27.7387	-7.75125	43.7287	10.1888	34.7587	30.8588	18.3788	44.1187	50.3588	52.8938	56.4038	-2.87625	55.8188	13.3087	51.5288	19.7438	30.4688	30.4688	79.9988	-19.2563	147.664	123.679	151.564	142.984	13.6988	154.684	-226.151	-149.906	-420.371	-399.506	-492.521	-476.141	-467.366	-515.531	-322.286	-403.406	-236.876	-234.731	-144.056	-187.541	-34.0763	-82.8263	9.60375	125.044	77.2687	23.6438	123.484	100.279	72.3937
10.3074	24.57	-7.605	49.335	10.14	30.225	32.37	19.695	46.41	49.725	52.26	61.23	3.705	58.11	24.375	40.365	27.495	35.1	17.55	70.395	-63.57	157.755	129.675	148.005	135.525	20.865	153.66	-222.885	-163.41	-424.125	-401.505	-490.815	-477.36	-447.72	-509.145	-323.115	-418.08	-240.825	-250.185	-146.25	-185.055	-45.63	-91.65	16.185	127.725	71.565	20.67	117	94.77	82.875
10.3574	49.1887	18.7688	61.8638	27.5437	46.4588	46.2638	27.3488	45.8738	63.0338	67.7138	62.2538	27.9337	56.9888	41.1938	64.5938	43.5338	54.2587	50.5538	86.4338	-23.1562	161.509	133.234	154.294	127.579	20.3287	155.659	-219.131	-160.241	-434.021	-397.946	-478.676	-473.801	-443.771	-497.981	-311.171	-398.336	-246.041	-235.316	-145.616	-181.301	-42.0712	-88.0913	30.6638	126.994	86.2387	15.8438	122.314	97.9387	83.8988
10.4074	38.6588	25.3987	61.4738	47.4338	47.0438	52.3088	35.1487	67.9087	61.4738	58.1588	54.8438	8.23875	59.3287	42.9488	50.5538	44.7037	53.8687	47.8238	87.7987	-0.53625	159.364	131.674	145.324	124.849	16.0388	159.364	-233.561	-166.676	-440.651	-408.866	-483.161	-500.321	-451.766	-505.196	-320.141	-402.041	-247.211	-251.891	-144.641	-188.126	-35.4413	-91.0162	23.4488	124.264	75.5138	21.6938	130.504	85.6538	82.7288
10.4575	40.4625	34.2225	58.9875	36.7575	40.6575	50.4075	36.5625	61.7175	77.5125	55.2825	61.1325	7.1175	43.1925	43.9725	47.6775	41.8275	50.6025	36.3675	88.0425	30.1275	174.623	128.213	139.132	129.773	6.1425	148.102	-224.738	-167.018	-435.728	-414.278	-480.382	-495.007	-454.838	-511.388	-315.023	-390.683	-252.428	-249.113	-153.562	-191.782	-42.9975	-95.0625	17.8425	116.708	72.2475	28.5675	128.213	91.3575	75.9525
10.5075	44.8013	21.5963	52.6013	20.0362	39.5363	39.3413	35.4413	63.9113	67.0312	35.8313	52.7963	8.14125	29.2013	40.3163	41.6812	38.5613	45.1913	17.6962	89.8462	37.0012	162.191	117.926	133.526	116.171	0.34125	144.836	-246.139	-172.819	-438.994	-417.544	-491.449	-479.359	-457.324	-502.954	-311.074	-398.044	-259.789	-266.029	-154.684	-198.754	-44.7037	-98.3287	7.75125	123.971	82.6313	18.2812	111.491	77.5613	73.8563
10.5575	78.8775	61.9125	77.9025	37.3425	44.9475	40.2675	10.8225	60.3525	57.2325	31.2975	62.6925	7.8975	34.2225	44.7525	41.8275	49.0425	58.5975	43.1925	104.618	57.0375	165.458	132.893	135.428	124.118	10.8225	142.058	-236.243	-173.257	-431.048	-402.577	-467.903	-471.218	-468.877	-506.317	-305.858	-381.322	-236.048	-228.442	-153.953	-187.882	-38.5125	-83.7525	18.6225	125.678	93.5025	23.6925	134.257	93.8925	82.7775
10.6076	71.6625	59.9625	77.5125	38.5125	35.9775	41.4375	0.8775	60.9375	53.7225	45.1425	63.2775	18.6225	39.0975	47.4825	33.0525	47.2875	59.9625	36.9525	114.172	73.4175	180.668	126.263	133.088	110.273	13.5525	123.728	-236.438	-170.722	-435.923	-399.067	-476.483	-480.968	-465.757	-507.488	-311.708	-395.558	-247.358	-240.728	-153.173	-191.002	-37.9275	-80.8275	12.9675	120.023	89.7975	15.1125	121.973	72.8325	79.2675
10.6576	72.9788	69.8588	72.5888	40.6088	65.5688	40.2188	17.5987	55.8188	57.1838	57.7688	61.8638	16.2338	46.0688	45.2888	37.8788	50.1638	62.0588	36.3188	120.754	84.2888	155.269	123.874	125.824	120.169	5.31375	131.284	-242.726	-180.911	-438.896	-408.086	-483.551	-491.546	-455.081	-500.906	-323.651	-390.926	-247.796	-251.891	-159.071	-208.016	-31.3463	-75.8063	21.4988	120.559	87.4087	21.4988	114.904	82.1437	78.4387
10.7076	80.9738	88.1887	86.2387	45.0938	85.2638	42.9488	26.1788	59.3287	62.2538	52.6988	57.3788	29.2988	50.9438	44.1187	44.5087	65.5688	67.3238	41.7788	125.044	105.739	160.534	126.604	119.974	113.149	-9.50625	118.024	-241.751	-175.256	-431.291	-407.306	-474.776	-474.386	-446.306	-506.366	-304.736	-386.636	-244.286	-240.776	-152.636	-206.651	-39.9263	-83.9963	27.9337	119.584	77.2687	18.5738	113.734	85.6538	83.3137
10.7577	77.8538	93.6488	72.3937	58.7437	84.8738	58.7437	44.7037	66.3487	69.6638	57.9638	74.3438	32.8088	55.8188	62.0588	50.7488	71.4188	81.1688	47.2388	143.959	112.174	166.579	134.014	133.234	99.1088	-9.31125	134.014	-226.346	-168.821	-426.026	-398.141	-471.461	-458.396	-443.576	-490.181	-310.781	-384.686	-239.801	-236.291	-161.216	-198.656	-32.5162	-87.8963	26.7638	134.014	68.2987	22.8637	119.779	80.3888	83.8988
10.8077	75.7088	94.2338	71.4188	60.6938	67.7138	55.0388	47.6288	56.7938	75.3188	50.1638	64.2037	32.2238	53.0888	63.6188	43.3388	69.2738	86.6287	38.2688	152.734	147.859	177.694	138.109	111.004	98.5238	-12.6263	126.994	-257.546	-168.041	-434.606	-417.251	-470.486	-460.541	-439.091	-483.356	-292.451	-377.081	-234.341	-228.881	-156.341	-193.976	-25.3012	-91.6013	32.2238	135.379	74.7338	30.0787	116.074	91.5037	83.1188
10.8577	72.345	92.235	74.685	60.45	69.42	48.945	46.995	46.215	61.035	56.355	64.155	29.25	39.78	58.89	44.85	68.445	85.995	36.66	155.415	152.295	176.475	129.285	108.03	101.595	-18.525	102.375	-249.015	-190.905	-434.265	-407.745	-462.15	-468.78	-445.77	-487.11	-303.81	-366.6	-231.465	-238.485	-159.9	-192.66	-29.055	-70.59	39.195	124.02	78.585	11.895	110.175	83.46	80.34
10.9078	79.8038	76.8787	82.3388	60.3038	76.8787	47.2388	42.9488	58.9387	55.0388	62.0588	64.2037	25.2037	51.7238	51.9188	56.4038	60.8888	89.9438	35.1487	156.049	162.874	187.249	125.434	102.034	93.6488	-28.6163	101.644	-252.281	-187.346	-423.881	-399.506	-464.051	-464.051	-445.331	-490.376	-295.961	-367.136	-242.921	-232.196	-142.886	-184.421	-14.5762	-65.2763	39.2437	127.579	87.2138	14.2838	123.484	80.5838	89.3588
10.9578	81.0225	83.1675	76.9275	47.6775	52.5525	41.0475	28.9575	47.8725	42.9975	48.8475	50.9925	28.3725	47.2875	44.7525	48.0675	63.0825	90.1875	35.1975	160.972	177.743	189.053	130.748	103.252	93.3075	-24.4725	99.3525	-252.428	-198.803	-421.103	-420.518	-463.613	-469.268	-428.123	-492.863	-299.033	-368.257	-241.898	-218.498	-146.543	-184.763	-19.9875	-64.0575	29.1525	137.963	97.5975	11.9925	123.338	90.3825	89.2125
11.0079	68.7862	70.1513	48.7013	37.9763	54.3563	27.0563	26.4713	36.6112	47.5312	49.4813	56.1113	19.2563	43.2413	33.6863	43.6313	51.2362	71.9062	27.0563	135.671	128.066	192.026	111.881	103.301	83.9963	-35.1487	95.5012	-258.229	-203.239	-417.349	-417.739	-465.319	-463.759	-428.854	-489.889	-294.694	-362.944	-231.709	-220.984	-148.639	-187.834	-22.4737	-58.9387	37.3912	135.086	100.961	21.5963	123.776	83.6063	89.6513
11.0579	75.2212	75.0263	55.1363	32.5162	50.2613	26.2763	12.2363	34.6613	45.5813	50.4563	52.0162	22.5712	51.8212	36.8062	49.4813	51.0413	74.2463	31.5413	118.706	86.3363	175.061	119.681	94.3312	82.8263	-31.2488	84.1912	-253.549	-204.019	-432.754	-416.959	-464.929	-471.169	-434.704	-477.409	-294.499	-364.504	-231.709	-226.834	-153.124	-175.549	-26.3738	-69.2738	42.0712	140.351	94.7212	3.07125	126.311	87.1163	91.0162
11.1079	63.8137	75.3188	54.0637	44.8987	59.7188	32.4188	21.4988	44.5087	45.4838	45.2888	54.0637	22.0838	37.4888	35.9288	38.4638	46.2638	67.5187	33.0038	112.954	94.0388	157.609	100.474	79.6088	70.8338	-37.1962	69.6638	-256.181	-202.946	-441.431	-427.976	-457.811	-466.781	-427.391	-478.286	-282.311	-373.376	-228.296	-227.906	-144.641	-175.256	-21.2063	-63.9113	36.1238	129.529	88.5787	17.0138	123.289	84.2888	85.6538
11.158	77.1225	90.7725	53.5275	57.0375	65.4225	50.7975	38.3175	39.8775	56.6475	57.6225	53.7225	22.7175	58.9875	40.2675	39.0975	45.9225	74.7825	19.5975	113.588	95.6475	151.418	98.9625	96.2325	82.7775	-40.8525	77.7075	-259.252	-198.023	-428.512	-425.002	-461.858	-463.613	-425.978	-462.442	-293.963	-368.062	-228.833	-211.673	-127.823	-163.898	0.2925	-47.8725	36.7575	129.382	92.7225	28.5675	132.113	94.6725	92.5275
11.208	82.68	94.77	78.585	56.745	85.41	41.535	45.63	37.245	55.77	44.265	57.135	22.815	38.415	32.565	29.64	53.235	78.39	35.295	124.215	99.06	150.345	106.08	87.36	91.26	-24.375	88.14	-241.215	-197.925	-432.51	-416.52	-439.53	-468.195	-422.565	-456.3	-276.705	-355.485	-225.225	-208.065	-125.19	-163.605	-9.165	-52.26	44.46	148.785	95.94	14.625	128.115	101.79	90.87
11.258	91.3575	101.303	98.7675	57.2325	92.3325	48.0675	56.2575	39.8775	56.0625	50.0175	61.1325	13.5525	39.8775	30.3225	29.9325	40.8525	69.1275	21.1575	112.612	115.148	146.543	92.5275	89.4075	79.2675	-45.9225	86.8725	-252.233	-190.028	-431.632	-410.963	-451.523	-474.533	-426.562	-467.903	-280.312	-366.697	-222.593	-207.578	-131.528	-162.143	-27.3975	-60.5475	38.7075	143.227	90.3825	16.0875	128.213	77.9025	65.2275
11.3081	84.7763	102.716	94.9163	61.9612	82.4363	42.6562	45.7763	44.6063	64.1063	61.3762	76.0012	25.4962	59.6213	40.7063	51.6262	56.1113	77.3663	34.4663	128.651	106.031	146.786	106.811	93.5513	82.4363	-25.7888	74.0512	-244.189	-195.049	-426.904	-406.624	-465.319	-463.759	-414.034	-463.759	-268.759	-350.269	-206.359	-204.409	-115.684	-156.634	-6.48375	-57.9638	55.9163	135.671	105.446	18.4763	131.576	64.3012	77.1713
11.3581	90.285	91.65	95.94	45.825	90.87	41.145	31.98	36.66	49.725	47.385	65.91	18.33	47.97	40.56	54.21	47.58	67.665	29.055	118.365	106.47	142.155	100.62	81.315	86.385	-51.87	80.925	-264.42	-207.285	-441.87	-423.345	-469.755	-479.505	-416.325	-478.14	-273.39	-357.825	-210.99	-201.24	-125.97	-161.265	-15.99	-54.21	58.305	133.77	108.03	21.06	118.95	87.75	84.825
11.4081	109.59	98.28	108.81	61.035	102.18	48.555	50.895	45.825	51.87	52.455	63.765	14.04	50.505	45.825	61.035	43.68	67.665	37.44	114.27	116.025	144.3	96.33	95.745	87.555	-41.925	82.875	-254.865	-194.025	-433.485	-410.085	-457.47	-463.32	-412.425	-459.225	-259.74	-359.97	-205.725	-199.29	-111.735	-146.835	-4.095	-37.635	53.235	146.835	101.4	22.035	130.26	89.7	93.6
11.4582	88.1887	93.8438	90.9188	58.1588	87.2138	40.6088	37.2938	39.0487	45.2888	52.8938	48.2138	12.1387	47.8238	33.0038	50.7488	35.3438	54.4537	33.0038	108.274	102.814	141.229	84.2888	82.5337	84.8738	-55.9163	69.2738	-276.461	-209.771	-448.646	-419.591	-459.956	-469.511	-406.526	-468.731	-275.486	-352.316	-214.841	-213.281	-123.386	-142.301	-12.0412	-45.5813	60.4988	136.354	89.7488	16.2338	129.919	81.3637	90.3338
11.5082	74.88	78.78	77.025	66.3	62.79	42.51	31.395	27.495	57.135	40.95	50.895	-0.39	47.775	19.5	55.38	19.305	46.215	16.965	101.985	102.375	146.055	63.18	63.96	57.33	-63.765	56.55	-272.22	-211.77	-451.23	-442.26	-468.78	-483.99	-433.095	-489.255	-276.12	-355.095	-210.99	-205.335	-115.635	-152.88	-9.945	-51.285	39.39	135.72	84.63	25.155	118.95	90.675	83.85
11.5582	55.3313	60.2063	62.5463	46.5562	51.0413	30.5663	43.4363	28.0312	40.7063	46.1663	53.3813	1.12125	44.9963	21.7913	32.5162	17.5012	43.2413	-0.63375	105.641	106.616	132.746	65.6663	56.6962	42.8513	-59.5237	56.8912	-264.664	-210.454	-460.249	-443.674	-468.439	-491.449	-427.489	-483.454	-275.584	-360.604	-200.314	-199.339	-113.734	-143.959	-18.5738	-41.1938	46.3612	140.351	97.4513	16.3313	127.481	78.9262	68.5913
11.6083	60.1575	62.6925	52.1625	35.5875	39.2925	8.0925	24.6675	23.8875	29.3475	48.0675	47.6775	19.7925	54.6975	38.9025	35.5875	32.2725	64.8375	0.6825	124.118	130.748	125.678	75.7575	67.7625	53.5275	-46.7025	52.9425	-278.947	-215.377	-453.083	-441.188	-458.348	-489.158	-428.317	-482.723	-264.908	-355.192	-194.708	-203.873	-96.0375	-141.863	1.2675	-34.2225	48.0675	141.083	95.6475	23.1075	125.873	90.7725	80.6325
11.6583	48.7987	55.2338	52.3088	19.5488	41.5838	8.04375	17.4038	15.8438	32.0288	53.2838	44.1187	5.89875	37.8788	25.9838	28.9088	27.7387	57.3788	10.1888	123.874	144.739	137.134	76.2938	50.3588	62.2538	-56.1113	42.5588	-283.091	-226.346	-453.326	-438.116	-463.856	-484.721	-443.771	-489.596	-262.421	-343.736	-199.826	-198.071	-106.811	-151.661	-2.68125	-38.3663	56.2088	144.154	91.3088	14.8688	123.289	95.2088	70.4438
11.7084	19.6463	28.8113	41.8762	-1.99875	20.8163	-22.6687	-19.5488	19.4513	12.2363	31.9313	39.7313	6.19125	32.9062	23.3513	2.68125	24.3263	52.0162	-1.99875	117.341	126.506	147.371	73.4663	52.0162	60.2063	-64.7888	40.5113	-291.769	-227.809	-452.839	-452.644	-476.044	-495.349	-429.244	-476.044	-271.684	-363.529	-192.124	-195.829	-114.709	-148.834	-0.63375	-32.0288	47.9213	132.161	101.936	14.5762	110.711	82.8263	65.0812
11.7584	22.4737	18.1837	21.6938	-17.3063	-7.94625	-39.5363	-71.5162	13.8938	-12.0412	34.7587	31.8338	19.7438	36.5138	29.4938	32.8088	27.1538	62.8388	3.36375	119.584	147.469	144.349	70.4438	53.4788	52.5038	-70.3462	37.6838	-283.481	-223.226	-447.281	-448.451	-469.706	-495.251	-428.561	-493.886	-258.911	-352.706	-190.466	-198.266	-108.176	-125.921	12.7238	-32.7112	62.8388	138.889	118.999	16.0388	127.774	91.8937	79.6088
11.8084	12.5775	16.6725	22.9125	-2.8275	-23.4975	-24.8625	-25.4475	34.4175	11.6025	45.9225	43.9725	-0.2925	45.5325	11.6025	29.9325	11.2125	44.7525	4.9725	80.8275	119.047	123.922	55.8675	47.4825	54.1125	-61.7175	48.0675	-283.238	-224.933	-452.692	-436.703	-477.067	-486.817	-426.952	-480.382	-250.673	-345.637	-188.662	-177.548	-82.5825	-133.477	11.9925	-26.2275	76.7325	152.393	119.243	27.9825	125.873	90.7725	84.3375
11.8585	19.5488	26.3738	19.5488	9.40875	-19.6463	-0.92625	-5.02125	28.7138	14.6738	46.8488	32.4188	-5.60625	46.2638	17.0138	24.4238	6.67875	41.9738	-15.5513	69.2738	71.6137	96.5738	59.9138	40.6088	47.8238	-72.8813	28.7138	-285.431	-230.051	-457.421	-446.111	-479.456	-518.846	-439.286	-484.331	-259.106	-365.381	-188.126	-179.741	-79.3162	-127.286	11.7488	-24.5213	71.8088	150.979	106.909	11.5538	115.684	68.6887	84.6788
11.9085	19.2075	25.0575	21.1575	18.0375	-8.6775	20.1825	22.9125	30.5175	38.3175	47.4825	41.6325	9.2625	41.6325	35.0025	37.3425	37.9275	71.4675	-1.8525	101.303	109.883	118.267	74.3925	33.0525	42.9975	-74.1975	17.0625	-295.132	-236.438	-468.488	-430.072	-480.382	-505.928	-440.798	-488.377	-252.038	-350.512	-197.632	-185.543	-81.9975	-127.043	25.8375	-21.1575	68.7375	143.032	110.663	16.0875	122.948	72.0525	81.8025
11.9585	17.4038	29.1038	-0.92625	20.7188	-2.87625	20.1337	25.9838	28.1288	41.1938	37.8788	46.2638	15.0638	48.7987	36.5138	32.4188	38.2688	77.4638	3.75375	124.069	131.479	130.504	73.3688	39.6337	29.4938	-70.7362	27.7387	-296.936	-236.681	-464.636	-440.651	-473.606	-496.811	-425.636	-478.676	-242.531	-344.321	-191.636	-182.081	-86.5312	-121.046	28.1288	-33.2963	76.0988	143.374	106.129	24.8138	127.579	84.4838	87.7987
12.0086	-6.3375	15.3075	-17.0625	15.1125	-5.9475	22.9125	16.2825	18.6225	35.3925	26.0325	20.1825	14.9175	27.2025	27.0075	19.5975	33.0525	64.2525	7.5075	127.043	140.498	136.208	71.8575	31.6875	32.0775	-86.0925	17.6475	-293.963	-247.748	-471.803	-442.553	-477.067	-498.908	-418.762	-476.873	-252.817	-339.788	-196.268	-184.178	-93.3075	-137.377	30.9075	-26.4225	64.2525	140.303	111.833	11.2125	121.388	61.3275	85.3125
12.0586	-5.3625	11.9925	-20.5725	15.5025	13.1625	14.3325	39.0975	11.6025	38.5125	31.6875	33.4425	15.3075	31.1025	32.4675	19.9875	38.3175	71.8575	4.9725	146.347	154.343	156.488	75.7575	22.7175	46.1175	-82.3875	23.4975	-304.493	-247.358	-462.442	-452.692	-471.218	-494.228	-417.007	-473.168	-249.893	-331.208	-191.198	-175.988	-99.5475	-132.697	32.2725	-17.0625	65.6175	131.918	118.853	12.7725	114.758	76.3425	86.8725
12.1086	-1.60875	17.6962	-11.1638	22.9612	15.1613	12.2363	9.11625	4.43625	22.7662	21.5963	31.7363	9.31125	24.9113	16.1363	24.1313	21.7913	52.2112	7.16625	132.356	130.406	154.781	55.5263	15.1613	21.2063	-91.3088	24.9113	-316.144	-259.594	-473.509	-465.709	-490.864	-510.754	-440.554	-492.619	-257.644	-345.004	-179.839	-189.784	-107.689	-117.244	31.5413	-22.4737	50.0663	145.031	94.5263	9.70125	115.976	82.6313	76.5863
12.1587	2.19375	9.79875	-6.58125	17.0138	15.8438	11.1638	11.7488	3.75375	18.5738	29.1038	27.3488	2.77875	26.1788	10.9688	22.6687	12.3338	46.0688	-7.16625	129.724	130.309	129.919	52.3088	16.8188	22.6687	-86.7263	23.0587	-316.826	-246.626	-484.136	-468.146	-483.746	-507.146	-428.171	-489.791	-239.801	-322.676	-175.451	-173.111	-113.246	-115.196	38.0738	-16.1363	69.4688	141.034	96.9638	12.3338	122.509	72.7837	70.0538
12.2087	11.31	13.26	-6.045	29.25	32.76	17.355	13.845	12.48	22.035	17.16	21.06	6.045	31.395	11.31	17.355	21.645	58.89	3.705	139.035	129.87	137.67	58.305	23.01	26.325	-91.455	15.405	-311.415	-243.945	-473.46	-460.98	-471.9	-501.15	-406.38	-476.97	-225.615	-321.945	-169.845	-157.755	-93.795	-115.44	29.25	-12.48	72.93	143.715	113.88	10.335	123.435	80.34	84.63
12.2587	44.3137	22.4737	27.9337	17.5987	13.1137	1.41375	21.1088	5.31375	17.9887	27.5437	15.6487	6.87375	27.1538	22.8637	22.0838	30.8588	65.5688	17.2088	133.624	138.109	136.939	53.2838	21.6938	14.2838	-95.6963	18.3788	-315.656	-229.076	-479.456	-464.246	-479.846	-502.856	-419.786	-471.656	-218.351	-312.731	-154.781	-162.971	-93.3563	-115.781	24.6188	-15.3563	72.1988	148.834	117.829	13.6988	124.069	83.1188	84.6788
12.3088	28.9575	7.8975	50.6025	-4.3875	-27.5925	-3.0225	-7.5075	14.9175	11.0175	18.4275	20.1825	18.2325	31.4925	27.7875	18.8175	30.3225	69.7125	28.5675	130.162	155.513	120.803	43.9725	8.2875	14.5275	-93.6975	11.9925	-319.312	-259.447	-485.062	-464.393	-478.627	-494.033	-415.838	-479.213	-224.153	-313.853	-162.338	-161.363	-79.8525	-112.418	22.7175	-19.7925	63.0825	140.498	105.593	20.3775	130.942	86.2875	88.0425
12.3588	-9.165	-38.415	18.915	-25.545	-94.965	2.145	-2.925	14.625	7.8	29.64	15.405	8.58	29.835	22.23	21.645	30.81	62.985	28.08	128.31	140.01	131.235	45.63	14.82	18.72	-102.375	9.555	-319.8	-251.355	-492.18	-464.685	-475.8	-494.715	-425.295	-461.76	-221.325	-310.83	-159.51	-152.88	-57.915	-105.69	19.5	-10.725	78.585	140.595	112.32	25.74	132.6	96.33	95.55
12.4089	-81.0713	-69.1762	-60.5963	-31.5413	-154.196	-4.04625	-3.85125	16.4288	9.01875	28.9088	17.4038	-0.92625	36.5138	9.01875	31.0538	14.2838	47.4338	1.80375	110.224	102.424	123.094	36.5138	13.6988	11.3588	-111.686	4.33875	-321.311	-256.181	-484.721	-469.511	-468.731	-504.806	-405.941	-465.611	-221.861	-304.541	-166.286	-156.731	-63.3263	-97.0613	25.0087	-8.53125	70.8338	144.934	111.979	27.1538	138.109	91.3088	94.6238
12.4589	-115.781	-81.4613	-114.806	-23.9363	-140.351	1.02375	2.77875	19.1588	16.0388	37.2938	25.0087	-2.68125	32.2238	4.92375	33.0038	13.3087	42.3638	15.8438	106.324	93.6488	109.249	34.7587	-8.53125	-1.12125	-123.191	-7.75125	-346.076	-274.901	-492.521	-488.036	-488.816	-507.146	-399.506	-468.146	-225.176	-306.296	-161.801	-149.321	-67.2263	-99.4013	30.4688	-30.7613	61.8638	138.109	103.009	17.2088	127.579	75.9038	78.2438
12.5089	-92.6737	-59.3287	-113.149	-13.5038	-101.059	13.0163	6.58125	19.4513	18.6713	36.6112	26.2763	1.12125	25.6913	17.6962	22.1813	20.4262	51.8212	11.0663	108.371	108.371	108.761	34.8563	-19.7438	-12.3338	-126.604	-7.45875	-340.714	-288.259	-491.059	-476.239	-483.649	-510.754	-398.044	-467.074	-216.694	-307.174	-141.424	-133.819	-55.6238	-98.9138	30.9563	-10.3838	66.4463	131.576	108.566	11.6513	115.391	80.2913	77.5613
12.559	-69.1762	-42.4612	-103.496	0.63375	-87.3113	13.5038	8.43375	17.5987	29.2988	29.6888	36.3188	-9.11625	25.2037	7.84875	33.7837	15.4538	45.0938	-1.12125	110.224	98.5238	103.594	30.8588	-17.6962	-21.0113	-133.721	-29.7863	-341.006	-289.721	-490.571	-483.746	-486.086	-516.506	-417.056	-471.461	-215.426	-312.341	-132.356	-117.341	-58.0613	-94.9163	25.0087	-11.0663	64.9838	131.674	97.7438	15.4538	126.994	82.7288	76.2938
12.609	-63.0338	-20.7188	-77.8538	10.8712	-49.7737	19.8413	19.6463	24.5213	32.3212	34.0763	34.4663	5.60625	23.1562	16.1363	17.6962	20.0362	55.1363	8.53125	108.371	112.856	114.026	36.6112	-17.5987	-4.53375	-140.254	-24.0338	-345.199	-284.359	-493.594	-478.579	-481.894	-512.704	-415.984	-484.819	-200.509	-312.439	-148.834	-130.699	-60.6938	-98.1338	21.2063	-9.60375	58.6463	126.311	87.3113	15.3563	118.121	84.7763	81.8513
12.659	-64.7888	-30.0787	-75.9038	-4.72875	-33.0038	8.33625	20.8163	21.9863	32.1262	27.8362	28.2263	-3.55875	29.7863	15.5513	13.6013	22.7662	52.4062	10.2863	109.346	116.366	116.561	30.7613	-9.79875	1.12125	-132.064	-27.3488	-342.469	-284.164	-485.404	-480.139	-483.064	-509.584	-393.949	-482.089	-206.359	-299.569	-149.419	-140.839	-59.3287	-95.0138	41.0963	-8.04375	67.4213	140.156	96.0863	18.0862	121.436	91.6013	77.9513
12.7091	-45.3375	-23.4975	-71.2725	-3.2175	-22.9125	-10.4325	3.0225	22.9125	18.8175	31.2975	24.4725	0.8775	19.5975	11.7975	10.0425	19.5975	45.9225	-15.6975	104.618	103.058	110.663	25.0575	-13.1625	-20.3775	-143.618	-28.9575	-352.658	-300.202	-490.913	-471.023	-468.683	-507.683	-416.812	-478.043	-211.088	-305.858	-144.398	-138.743	-58.9875	-93.1125	36.1725	-7.8975	69.9075	145.178	106.958	12.5775	130.162	85.7025	71.2725
12.7591	-21.45	-9.945	-29.445	0.585	5.265	-16.575	3.705	2.535	-2.73	19.11	1.95	-4.095	14.625	1.56	9.165	22.035	46.995	-4.875	106.08	114.66	111.345	17.745	-34.71	-20.28	-164.385	-39.195	-353.34	-304.98	-498.42	-475.605	-485.94	-514.215	-415.935	-477.36	-199.68	-311.805	-126.945	-129.48	-58.11	-91.065	45.24	1.17	77.22	146.445	113.685	27.69	123.045	83.265	79.755
12.8091	11.31	14.04	6.825	22.815	41.145	-17.745	2.34	-6.24	-11.505	5.85	-0.975	-18.33	7.605	-4.29	0.195	-1.56	24.375	9.945	89.505	108.42	101.595	0.78	-50.115	-37.44	-158.73	-53.04	-365.235	-317.07	-504.855	-489.45	-500.955	-526.11	-421.98	-488.085	-209.235	-316.095	-134.94	-133.38	-52.65	-93.6	48.75	3.9	65.13	124.41	98.865	17.745	117.78	76.83	80.34
12.8592	31.2488	46.8488	24.2288	29.2988	60.1088	-9.70125	3.36375	-3.85125	-14.1863	11.3588	17.9887	-15.9413	12.7238	-4.63125	-0.73125	10.1888	22.6687	0.82875	82.3388	100.279	95.7938	-0.53625	-48.7013	-55.9163	-167.846	-54.3563	-371.621	-312.731	-509.291	-502.076	-497.396	-535.811	-422.126	-491.156	-207.626	-317.021	-131.576	-126.896	-38.7563	-83.8012	52.1138	0.24375	71.8088	137.329	101.254	17.5987	127.579	79.4138	83.3137
12.9092	36.4162	58.4513	33.8813	42.0712	85.3612	6.19125	13.4062	0.92625	17.8912	12.2363	10.0913	-4.72875	14.3812	10.6762	14.9663	23.5463	43.2413	8.33625	113.246	112.466	113.636	18.2812	-43.3388	-45.8738	-164.434	-56.9888	-367.624	-309.124	-512.119	-494.764	-490.084	-529.474	-409.354	-469.999	-202.264	-302.299	-131.284	-127.384	-37.4888	-68.1038	52.2112	8.72625	80.0962	134.111	115.781	24.5213	132.161	85.9463	84.5812
12.9593	43.1925	46.1175	46.7025	34.0275	87.8475	15.3075	8.2875	7.7025	24.4725	1.4625	-0.0975	-1.6575	2.2425	5.7525	-12.7725	18.0375	47.0925	2.8275	108.907	119.047	97.2075	8.8725	-52.5525	-60.5475	-172.282	-67.3725	-376.252	-323.408	-513.337	-507.293	-498.713	-530.888	-410.572	-477.848	-208.358	-311.123	-128.602	-129.578	-41.8275	-84.3375	44.9475	-0.2925	75.5625	141.668	110.078	15.6975	129.188	76.5375	82.5825
13.0093	45.3375	46.7025	44.7525	38.3175	90.3825	12.9675	6.5325	0.8775	31.8825	2.6325	3.2175	-5.7525	6.7275	0.2925	-9.4575	13.1625	47.8725	5.1675	108.127	108.713	89.2125	7.3125	-43.9725	-58.2075	-178.328	-71.8575	-373.132	-333.548	-517.238	-501.638	-496.762	-534.398	-402.382	-486.233	-204.847	-316.973	-132.502	-123.142	-39.4875	-90.3825	59.5725	5.9475	68.7375	142.252	106.178	15.6975	128.407	81.8025	83.5575
13.0593	32.0288	38.0738	44.8987	25.7888	79.8038	14.0888	5.50875	-10.4813	10.9688	5.11875	11.5538	-7.75125	1.02375	7.45875	2.19375	21.4988	56.7938	12.9188	117.829	125.824	99.6938	9.99375	-46.3612	-50.2613	-178.181	-63.7163	-378.251	-319.946	-519.236	-500.906	-492.131	-520.991	-409.451	-469.316	-209.966	-310.586	-129.431	-128.846	-29.5913	-71.5162	75.5138	15.0638	75.7088	152.149	108.274	13.6988	126.409	72.5888	89.3588
13.1094	17.4525	25.4475	27.7875	18.2325	52.3575	5.3625	6.9225	-6.1425	0.6825	5.7525	8.6775	-3.9975	1.2675	4.9725	3.8025	19.5975	54.3075	20.9625	119.828	139.328	103.252	9.2625	-45.3375	-62.6925	-182.812	-65.2275	-379.762	-331.598	-518.408	-499.298	-493.252	-521.722	-389.512	-470.048	-213.428	-315.998	-116.513	-115.928	-31.1025	-61.7175	66.2025	19.9875	80.8275	149.662	107.737	17.2575	127.043	80.4375	83.7525
13.1594	21.7913	28.0312	23.5463	25.1062	50.8463	7.94625	-2.58375	12.0412	28.2263	18.4763	19.6463	7.94625	12.0412	17.5012	8.92125	21.4013	70.3462	16.5263	124.751	162.971	107.786	8.72625	-53.8687	-56.4038	-168.724	-57.5738	-374.254	-330.379	-513.484	-504.709	-485.404	-510.364	-398.629	-476.824	-198.364	-313.999	-127.189	-125.824	-29.4938	-64.9838	58.0613	14.5762	77.5613	146.591	99.4013	19.8413	128.651	82.0463	85.1663
13.2094	21.4988	37.4888	23.0587	35.3438	58.9387	8.04375	23.4488	9.40875	20.1337	26.9588	16.2338	12.1387	12.1387	9.21375	8.43375	27.1538	68.2987	6.87375	120.169	153.904	95.0138	4.72875	-57.8663	-53.5763	-174.671	-65.6663	-377.861	-328.526	-507.146	-494.276	-494.666	-509.486	-420.761	-470.291	-202.751	-305.321	-136.451	-117.536	-27.6412	-60.0113	60.1088	17.0138	68.4938	147.274	107.299	20.5237	128.359	79.8038	86.6287
13.2595	33.4913	41.8762	21.4013	28.8113	68.2013	12.6263	13.4062	6.38625	14.7713	22.1813	16.1363	9.50625	14.5762	4.43625	13.7963	20.8163	66.6412	16.5263	121.046	163.556	96.0863	5.41125	-56.5988	-48.9937	-179.449	-68.2987	-378.739	-326.284	-502.564	-505.294	-493.984	-511.729	-404.869	-477.604	-204.994	-311.659	-137.914	-124.849	-23.8388	-59.1337	52.2112	35.8313	68.9813	138.596	108.956	25.3012	127.871	77.1713	75.8063
13.3095	34.32	39.39	28.86	27.495	58.5	12.48	12.285	3.705	16.77	11.115	19.5	1.365	17.355	-4.68	4.485	15.405	57.915	9.555	108.42	143.325	86.97	-10.14	-61.815	-60.255	-187.59	-70.98	-382.395	-337.35	-499.005	-501.735	-488.085	-523.77	-416.715	-483.795	-211.575	-319.8	-134.355	-130.845	-32.76	-65.52	39	7.41	81.315	136.11	99.45	25.545	132.21	82.485	93.015
13.3595	29.3475	48.4575	29.3475	33.4425	68.5425	14.7225	39.6825	-1.4625	27.2025	7.7025	4.7775	-5.3625	9.4575	3.2175	-3.2175	13.7475	58.9875	1.2675	108.713	116.708	66.2025	2.2425	-64.2525	-58.2075	-189.053	-84.9225	-372.158	-333.158	-506.123	-487.012	-487.208	-517.822	-428.903	-477.848	-224.543	-319.118	-136.793	-133.868	-33.8325	-69.7125	39.8775	7.8975	88.6275	140.498	114.172	23.3025	127.043	80.4375	89.0175
13.4096	28.665	48.36	9.36	26.715	68.835	12.87	39.975	-4.29	26.715	5.85	-3.51	-3.705	12.87	-1.365	-2.925	15.99	59.475	3.51	106.08	131.82	76.83	-6.825	-69.615	-70.59	-192.66	-83.85	-391.365	-342.225	-512.46	-503.49	-483.795	-518.895	-400.335	-477.75	-218.205	-323.115	-131.43	-127.14	-23.985	-64.35	54.6	11.115	81.51	128.895	110.175	32.565	138.06	89.115	93.21
13.4596	42.12	59.865	21.06	29.055	68.445	12.87	33.15	-6.24	18.33	8.97	10.725	5.07	16.965	10.14	8.58	25.74	65.715	16.185	119.535	151.32	87.165	-3.51	-77.61	-58.695	-183.885	-85.8	-385.71	-346.905	-509.535	-490.425	-484.185	-509.73	-414.18	-475.8	-226.59	-322.14	-127.92	-126.165	-32.37	-64.35	52.455	14.235	85.8	147.225	111.345	29.445	144.885	86.19	105.105
13.5096	39.4875	63.6675	31.6875	46.3125	73.8075	22.7175	43.9725	-6.3375	16.4775	19.4025	13.3575	8.2875	12.3825	17.8425	8.4825	30.3225	68.7375	17.8425	120.803	170.722	80.0475	-7.5075	-85.1175	-76.7325	-188.078	-94.4775	-380.738	-337.252	-503.783	-491.303	-478.043	-510.998	-419.153	-469.463	-222.593	-326.723	-138.352	-125.288	-32.2725	-62.6925	64.0575	18.2325	88.8225	160.583	115.733	31.6875	135.233	100.913	105.983
13.5597	64.7888	73.3688	55.2338	45.2888	81.1688	22.8637	35.1487	-1.31625	20.5237	22.4737	16.2338	8.23875	25.5938	20.1337	11.1638	32.4188	79.2188	12.1387	126.214	163.069	85.2638	-8.14125	-74.0512	-64.4963	-185.006	-86.3363	-380.396	-332.426	-496.031	-491.741	-485.501	-503.051	-403.601	-471.266	-214.256	-311.951	-121.826	-116.756	-24.9113	-67.6163	61.6688	24.2288	101.644	151.564	130.309	48.6038	150.784	109.444	116.854
13.6097	58.4513	63.3263	49.0913	53.3813	83.8012	26.2763	33.8813	5.99625	25.1062	19.6463	17.6962	11.2613	17.6962	23.7413	18.0862	28.8113	68.7862	19.2563	122.411	160.241	89.4562	-6.67875	-77.2687	-78.4387	-198.169	-88.3838	-372.889	-323.944	-509.194	-493.009	-483.064	-500.809	-409.159	-473.899	-211.234	-311.269	-116.464	-125.629	-26.3738	-54.2587	72.1013	31.5413	90.8213	174.086	128.846	37.5862	154.196	101.156	120.071
13.6597	56.355	64.74	47.19	48.165	69.03	17.16	43.875	9.945	24.765	19.5	11.895	4.485	18.525	11.115	11.505	24.375	64.935	21.255	111.735	163.995	74.295	-18.915	-86.19	-72.735	-197.535	-97.305	-385.71	-338.715	-506.415	-498.615	-471.9	-497.835	-406.38	-456.105	-217.425	-304.395	-129.285	-130.455	-41.145	-49.53	64.155	24.765	79.365	156	124.215	42.51	154.83	100.815	107.25
13.7098	50.7975	66.2025	46.7025	57.8175	78.2925	39.0975	54.6975	22.7175	34.4175	36.9525	35.3925	7.3125	19.5975	15.1125	25.4475	23.3025	60.3525	8.8725	102.278	149.078	62.3025	-24.6675	-80.2425	-71.0775	-197.828	-93.6975	-381.322	-338.423	-494.618	-481.553	-467.708	-490.523	-402.382	-458.153	-207.773	-305.077	-115.928	-124.898	-18.2325	-47.6775	71.2725	32.0775	93.1125	161.168	123.338	45.5325	150.833	105.593	110.858
13.7598	40.17	59.085	34.71	50.505	62.985	30.225	45.63	12.48	32.76	30.81	32.37	2.145	35.295	15.99	21.06	28.275	65.52	13.65	113.1	147.42	40.56	-23.595	-82.29	-80.145	-188.565	-100.23	-383.76	-342.03	-494.715	-484.38	-460.59	-501.93	-392.34	-464.295	-203.58	-308.49	-120.12	-112.71	-22.425	-56.94	74.685	43.29	95.94	151.32	126.165	35.88	153.66	109.005	111.15
13.8099	35.295	58.89	29.445	44.265	72.54	23.79	38.025	13.065	22.23	16.77	22.23	4.875	21.645	14.625	26.325	21.45	62.205	21.645	108.03	156.39	57.72	-33.54	-79.755	-93.015	-197.145	-91.26	-380.835	-340.275	-500.175	-480.285	-467.61	-498.03	-398.58	-459.03	-213.135	-310.05	-113.88	-124.8	-17.745	-48.945	74.685	37.635	92.625	164.385	127.92	49.53	154.83	112.125	113.1
13.8599	41.0475	60.3525	29.7375	43.5825	63.8625	36.3675	44.5575	15.3075	41.8275	17.8425	29.7375	-4.3875	25.2525	12.7725	23.6925	15.3075	65.2275	28.1775	108.517	144.398	79.0725	-35.5875	-87.6525	-72.8325	-191.393	-96.2325	-375.473	-335.887	-487.793	-485.257	-461.273	-492.278	-402.773	-448.988	-211.282	-301.567	-122.752	-118.073	-11.4075	-39.6825	70.4925	41.2425	97.5975	161.752	126.848	51.3825	145.178	113.392	114.368
13.9099	44.3625	41.6325	31.1025	37.5375	60.9375	24.2775	30.7125	11.6025	38.1225	11.4075	18.4275	1.8525	18.4275	7.7025	19.0125	16.4775	62.6925	14.1375	92.1375	133.477	58.9875	-43.7775	-89.0175	-77.3175	-193.537	-90.3825	-359.483	-330.428	-488.768	-484.283	-466.733	-496.958	-400.433	-445.868	-211.282	-307.028	-115.148	-104.228	-16.6725	-49.2375	57.8175	26.0325	87.2625	165.653	123.728	49.4325	150.053	117.098	113.392
13.96	46.5075	61.1325	28.9575	43.5825	41.2425	25.4475	30.3225	1.8525	28.5675	20.3775	18.8175	2.8275	21.3525	7.1175	20.7675	15.1125	57.8175	31.2975	80.6325	122.558	73.2225	-42.6075	-86.8725	-91.9425	-187.882	-96.4275	-355.583	-322.238	-479.798	-474.923	-455.423	-496.762	-386.588	-442.553	-201.532	-294.353	-117.293	-116.513	-15.1125	-52.9425	70.8825	34.2225	98.1825	164.287	134.843	50.9925	152.977	124.312	126.653
14.01	40.4138	42.9488	45.4838	37.4888	55.2338	21.6938	36.9038	9.01875	19.7438	31.6388	18.3788	18.1837	22.4737	24.0338	26.5688	27.7387	61.0838	28.9088	90.3338	102.619	57.9638	-34.0763	-87.7013	-83.6063	-188.711	-95.8912	-356.021	-327.356	-483.941	-473.606	-458.396	-481.016	-379.421	-432.071	-211.136	-304.736	-121.436	-121.436	-29.0063	-55.7213	61.6688	22.2788	97.1587	165.409	127.384	43.9237	144.739	119.194	129.724
14.06	53.5763	37.3912	35.8313	39.9263	30.9563	15.3563	25.8863	18.0862	21.5963	31.1513	21.2063	10.8712	40.7063	19.8413	23.3513	21.9863	55.9163	19.2563	98.2313	118.121	53.9663	-40.6088	-88.9688	-79.2188	-181.789	-104.569	-359.239	-318.289	-485.014	-469.024	-458.884	-489.109	-387.319	-429.829	-218.059	-293.719	-123.679	-126.994	-37.2938	-58.5488	71.3213	35.4413	84.9712	161.411	113.636	40.5113	157.511	111.101	133.916
14.1101	13.65	30.03	4.68	23.595	38.61	11.505	23.985	5.85	20.28	27.495	7.995	4.095	29.64	9.555	19.11	23.01	57.135	18.72	92.43	132.795	46.8	-45.63	-103.545	-85.215	-186.03	-92.82	-357.825	-323.505	-484.185	-492.765	-450.45	-490.23	-379.665	-430.365	-217.425	-300.885	-131.82	-131.82	-39	-73.515	74.1	38.805	99.84	158.73	111.54	45.825	151.32	123.63	123.825
14.1601	7.84875	11.5538	-31.3463	30.4688	36.7088	21.4988	19.5488	-3.85125	15.0638	21.8888	18.5738	9.40875	30.0787	12.1387	19.3538	22.8637	66.3487	18.5738	96.9638	150.784	52.1138	-43.6313	-93.3563	-102.521	-180.911	-88.8713	-364.406	-323.261	-493.106	-478.091	-456.446	-482.576	-360.506	-427.001	-216.401	-313.511	-131.381	-128.651	-39.1463	-58.2563	74.9288	21.6938	100.474	164.629	116.854	50.7488	150.589	114.514	116.269
14.2101	5.31375	12.1387	-26.8613	14.4787	29.1038	4.14375	18.5738	-18.6713	-0.53625	8.62875	15.2588	5.89875	20.7188	8.82375	4.92375	24.8138	64.3988	12.3338	89.9438	155.464	42.5588	-52.7963	-98.8162	-96.0863	-191.051	-93.5513	-367.136	-334.961	-479.651	-480.431	-453.131	-477.896	-384.686	-419.981	-220.496	-312.341	-145.616	-136.256	-42.2662	-60.0113	36.5138	18.1837	86.6287	157.414	117.829	43.3388	153.319	114.319	117.049
14.2602	7.5075	24.6675	-16.6725	27.7875	35.7825	1.2675	34.0275	-7.3125	1.6575	11.2125	10.4325	6.7275	17.2575	11.6025	18.8175	25.4475	71.0775	8.2875	100.718	159.998	50.2125	-47.2875	-94.6725	-97.2075	-188.078	-87.0675	-359.483	-326.528	-468.877	-472.583	-453.863	-464.002	-372.548	-426.757	-213.623	-306.637	-140.303	-125.288	-42.4125	-59.7675	37.7325	17.6475	89.6025	155.123	124.508	41.4375	152.782	109.493	131.528
14.3102	28.4213	35.6363	-14.8688	26.4713	54.1613	1.12125	29.0063	-14.8688	7.94625	27.4463	14.7713	7.55625	29.2013	13.9913	30.3712	24.3263	68.9813	18.8663	93.7463	163.946	41.4862	-52.5038	-100.279	-103.594	-190.759	-97.3538	-363.529	-317.314	-476.824	-477.604	-459.274	-467.659	-383.809	-427.684	-210.064	-303.664	-141.424	-144.934	-38.8537	-64.3988	30.1762	9.50625	82.6313	153.416	125.531	37.5862	156.926	115.391	126.311
14.3602	12.7238	40.8038	-10.6762	40.4138	54.6487	1.21875	38.6588	6.48375	1.21875	28.5188	14.8688	11.9437	24.4238	16.6238	24.6188	28.3238	65.5688	19.9388	88.5787	140.059	38.8537	-52.2112	-107.981	-106.616	-194.756	-103.886	-359.531	-317.996	-471.461	-473.216	-453.911	-481.796	-385.856	-432.461	-222.836	-307.856	-146.591	-148.346	-37.9763	-72.4913	34.5637	4.33875	67.5187	134.599	112.369	37.2938	141.814	118.024	118.024
14.4103	34.2225	48.2625	2.6325	52.9425	68.7375	24.2775	54.8925	14.9175	19.0125	28.1775	22.1325	17.6475	37.1475	20.9625	29.5425	25.4475	70.2975	20.3775	90.7725	152.198	49.8225	-49.8225	-97.9875	-113.198	-186.907	-87.0675	-350.512	-316.973	-452.108	-456.593	-448.793	-464.197	-374.692	-418.567	-215.377	-297.863	-144.787	-149.662	-49.8225	-80.2425	41.4375	3.9975	73.4175	143.618	109.883	50.2125	148.882	112.612	112.028
14.4603	30.9563	37.1962	6.38625	39.9263	68.7862	20.4262	55.5263	23.1562	35.6363	28.8113	33.6863	14.3812	34.8563	23.7413	26.6663	24.7163	70.5413	29.9812	96.0863	160.046	46.3612	-40.8038	-107.299	-102.034	-178.279	-96.1838	-350.464	-300.739	-469.804	-457.909	-455.374	-467.464	-366.454	-420.274	-214.354	-285.334	-152.344	-137.524	-44.7037	-79.4138	35.6363	3.07125	68.3963	156.341	113.831	46.7512	148.346	104.861	110.516
14.5104	33.1988	38.4638	17.2088	38.6588	40.9988	14.4787	38.0738	23.4488	39.8287	27.9337	27.5437	15.4538	38.2688	16.8188	37.8788	22.6687	64.5938	10.5788	95.2088	151.954	45.4838	-58.0613	-114.416	-104.861	-177.596	-87.5063	-349.196	-309.806	-456.641	-456.641	-436.751	-461.906	-362.651	-414.521	-214.256	-290.696	-142.886	-138.011	-52.7963	-77.5613	43.5338	8.62875	78.6338	157.999	114.124	38.0738	145.519	111.784	126.604
14.5604	28.1288	46.2638	23.4488	35.5388	64.2037	12.7238	26.9588	10.1888	36.9038	28.5188	26.9588	4.53375	31.0538	14.2838	21.6938	21.1088	63.6188	16.6238	84.2888	151.954	24.0338	-64.1063	-115.196	-123.581	-186.371	-86.5312	-338.471	-312.731	-457.421	-452.351	-425.246	-451.961	-350.756	-404.771	-215.816	-286.211	-133.916	-135.866	-46.9462	-64.3012	37.6838	10.1888	80.9738	157.804	109.249	55.6238	155.464	117.829	119.389
14.6104	32.0775	48.2625	39.8775	38.7075	55.6725	20.7675	38.7075	37.7325	40.4625	27.3975	23.1075	12.3825	22.5225	19.5975	24.0825	25.6425	65.0325	20.7675	81.8025	143.618	17.6475	-57.8175	-113.392	-111.248	-189.638	-97.9875	-342.713	-297.278	-449.572	-446.648	-413.108	-438.067	-338.228	-409.012	-205.823	-278.752	-133.282	-126.848	-37.3425	-55.0875	57.0375	15.6975	74.1975	156.683	118.463	47.8725	167.798	123.142	135.623
14.6605	24.5213	38.5613	26.0813	34.0763	41.8762	23.7413	37.1962	32.1262	43.4363	35.0513	38.3663	15.7462	34.0763	29.0063	23.9363	30.5663	67.8113	22.1813	80.2913	136.841	21.9863	-57.5738	-109.444	-96.9638	-186.274	-116.074	-337.009	-289.234	-434.314	-438.019	-416.569	-435.094	-350.269	-407.209	-197.974	-283.189	-137.329	-149.419	-37.6838	-64.7888	44.9963	16.3313	77.9513	146.006	118.706	47.5312	161.996	121.631	138.401
14.7105	31.4438	38.6588	4.72875	35.3438	29.8838	19.9388	42.1688	31.8338	43.1438	26.5688	45.8738	15.2588	31.8338	17.0138	12.3338	22.8637	66.5438	25.0087	84.0938	136.549	14.6738	-60.0113	-120.266	-121.436	-201.971	-115.391	-348.026	-303.956	-447.476	-451.766	-406.916	-438.506	-352.511	-395.021	-217.766	-291.671	-145.811	-137.816	-50.6513	-61.9612	49.9688	14.4787	78.8287	145.714	116.269	34.7587	153.514	105.544	123.094
14.7605	31.1513	40.7063	43.6313	45.9713	38.1713	26.2763	33.8813	26.4713	39.9263	20.0362	34.6613	15.1613	28.2263	23.3513	30.3712	33.2963	68.3963	34.2713	86.7263	147.566	22.3763	-67.5187	-106.714	-120.364	-207.334	-127.969	-337.984	-310.294	-436.654	-451.474	-408.574	-435.289	-343.054	-396.094	-214.159	-291.574	-128.164	-132.649	-56.5988	-62.0588	39.5363	0.92625	71.3213	145.616	112.271	26.2763	151.271	99.4013	133.331
14.8106	48.555	49.725	41.925	47.58	45.24	32.955	35.88	27.3	37.635	28.08	23.205	18.525	36.855	21.84	25.35	28.275	70.98	20.475	83.655	152.685	15.21	-75.66	-119.34	-124.605	-200.265	-121.875	-337.35	-306.345	-438.75	-452.4	-409.5	-433.485	-348.855	-394.095	-210.795	-285.675	-154.05	-156.195	-54.405	-62.205	41.925	7.41	62.205	141.96	110.37	35.1	145.86	118.95	114.66
14.8606	63.18	52.65	59.28	42.51	60.645	38.025	36.27	34.71	43.68	41.925	22.815	13.26	33.54	20.475	31.395	25.35	59.67	40.17	73.905	130.65	19.5	-89.115	-122.655	-128.115	-201.435	-123.045	-331.89	-307.125	-443.82	-460.2	-415.935	-430.17	-330.135	-388.635	-222.105	-298.545	-144.69	-145.08	-70.395	-81.12	42.51	-6.435	57.525	146.055	115.635	48.75	144.495	121.875	128.115
14.9106	67.9087	76.6838	68.6887	62.8388	84.2888	60.6938	60.3038	45.0938	64.2037	35.3438	51.7238	16.8188	40.6088	24.2288	44.7037	28.5188	55.0388	35.5388	70.4438	128.164	15.6487	-94.1363	-120.071	-122.996	-185.981	-130.796	-321.116	-290.501	-427.586	-438.506	-388.781	-413.546	-331.841	-378.836	-217.571	-289.136	-140.741	-134.501	-52.0162	-68.9813	44.8987	12.1387	78.8287	145.714	116.269	44.8987	149.029	130.699	127.774
14.9607	66.8363	68.3963	79.3162	49.8713	67.0312	39.1463	64.3012	30.3712	48.1163	34.0763	31.5413	1.31625	26.4713	23.7413	32.1262	25.6913	46.1663	14.1863	71.1262	127.481	20.4262	-95.9888	-119.194	-126.604	-192.124	-127.969	-325.309	-287.869	-444.844	-430.219	-399.994	-417.154	-336.424	-372.889	-217.084	-286.699	-144.154	-145.324	-53.8687	-73.9537	36.0263	0.34125	77.9513	151.466	110.516	41.4862	142.106	122.801	124.166
15.0107	71.4188	67.1287	72.0037	69.4688	77.2687	42.1688	65.9588	17.9887	50.9438	29.8838	36.3188	1.80375	32.8088	23.8388	40.6088	22.2788	50.7488	6.87375	74.1488	118.219	9.60375	-81.2662	-112.271	-123.776	-186.566	-129.236	-321.506	-290.501	-427.196	-426.026	-388.391	-421.541	-325.601	-375.716	-223.226	-269.831	-145.031	-150.101	-48.7013	-70.7362	47.6288	4.14375	81.1688	146.884	98.5238	30.2737	133.624	121.729	117.439
15.0607	78.0975	69.1275	79.8525	56.6475	79.2675	44.7525	47.2875	27.7875	47.0925	37.9275	38.3175	10.6275	34.2225	26.8125	26.8125	25.0575	52.9425	-1.6575	73.8075	118.073	1.0725	-80.6325	-112.612	-119.828	-204.847	-134.257	-323.993	-295.132	-428.903	-422.663	-393.998	-409.598	-332.572	-387.173	-208.942	-281.678	-146.933	-140.498	-57.4275	-73.0275	38.7075	2.6325	64.2525	136.208	91.3575	31.4925	145.567	108.907	119.243
15.1108	66.105	60.45	76.635	41.925	58.695	32.175	44.46	27.495	45.825	17.745	35.685	7.41	30.03	20.085	13.065	25.35	62.595	1.17	76.44	131.04	-10.53	-79.17	-135.525	-129.48	-211.185	-150.54	-335.4	-298.35	-426.27	-426.075	-392.34	-410.67	-347.295	-390.585	-228.15	-280.8	-172.77	-152.1	-70.395	-91.065	45.24	0.78	66.885	145.275	82.68	28.47	132.015	106.08	105.495
15.1608	61.8638	47.4338	80.1938	51.1388	50.1638	33.9787	47.0438	34.3687	51.3338	34.1737	41.7788	3.16875	28.1288	22.8637	23.0587	30.6638	68.1038	38.0738	77.6587	154.294	6.09375	-70.9313	-131.966	-141.131	-211.331	-149.126	-340.031	-293.231	-407.111	-422.126	-388.976	-423.296	-325.016	-382.151	-214.841	-282.116	-159.266	-149.126	-69.5662	-87.1163	37.0988	-1.90125	65.7638	145.324	84.2888	22.2788	127.774	104.179	105.934
15.2109	83.85	61.425	90.09	46.215	58.11	39.78	35.1	28.275	45.435	31.98	35.1	-6.825	31.395	14.625	26.715	22.425	65.13	27.3	74.49	163.605	7.605	-77.415	-127.14	-138.645	-186.42	-134.16	-323.505	-290.745	-410.28	-412.035	-398.97	-411.255	-334.23	-379.275	-214.11	-268.515	-157.56	-142.35	-74.295	-85.605	42.9	1.755	65.13	138.255	86.58	31.2	121.875	98.28	106.86
15.2609	79.9013	63.3263	91.9913	51.0413	67.0312	44.6063	29.5913	37.1962	40.9013	38.1713	21.5963	-17.5987	26.8613	10.6762	20.6212	8.14125	50.8463	5.60625	52.4062	112.856	6.97125	-87.2138	-128.944	-137.719	-194.854	-127.969	-318.679	-290.989	-417.934	-421.444	-383.809	-410.134	-337.204	-374.059	-209.089	-278.704	-158.779	-152.149	-70.2488	-96.1838	34.8563	2.48625	62.9363	136.256	87.7013	24.1313	121.436	97.0613	106.421
15.3109	78.585	71.76	91.455	51.87	69.81	61.62	63.57	36.075	58.5	29.835	33.735	-15.795	47.19	15.795	38.61	11.895	45.825	12.48	42.12	29.445	11.895	-75.075	-120.9	-134.745	-199.485	-126.945	-311.61	-284.895	-401.505	-396.045	-389.22	-393.12	-312	-356.655	-212.94	-282.165	-153.465	-151.905	-68.835	-80.535	45.045	3.12	73.905	164.385	104.13	37.245	133.575	112.125	115.83
15.361	66.9825	74.5875	73.0275	62.3025	75.1725	34.2225	48.0675	22.9125	37.3425	31.6875	40.0725	0.2925	21.3525	27.7875	32.4675	28.5675	56.8425	27.7875	42.8025	-17.2575	12.1875	-64.4475	-134.648	-129.968	-191.588	-121.583	-302.348	-276.608	-398.678	-394.778	-371.377	-381.322	-329.062	-363.382	-224.933	-270.173	-154.537	-144.007	-64.8375	-68.5425	45.3375	-5.5575	60.1575	148.882	92.7225	28.1775	131.722	117.487	102.472
15.411	72.1013	59.2313	68.0063	49.4813	69.1762	36.2212	50.4563	12.6263	50.2613	28.6163	37.7812	-2.97375	18.6713	43.2413	18.4763	41.6812	70.3462	35.6363	50.4563	9.50625	20.4262	-64.0088	-135.379	-140.059	-192.124	-122.314	-300.154	-277.144	-389.269	-406.234	-377.179	-395.119	-332.329	-370.939	-213.379	-272.659	-166.774	-145.324	-67.1287	-84.8738	39.3413	-5.31375	59.0363	143.471	89.2613	26.6663	115.781	94.3312	97.8413
15.461	58.11	44.46	59.475	33.345	64.545	24.57	35.49	6.63	35.88	25.74	34.71	7.41	31.98	35.49	48.555	46.41	70.2	52.65	51.87	31.2	7.995	-78.975	-144.885	-139.815	-214.89	-143.91	-305.955	-286.26	-402.285	-400.335	-377.715	-398.58	-315.705	-370.695	-222.3	-284.7	-155.61	-159.315	-85.215	-103.74	25.35	-8.58	56.55	122.07	75.66	21.06	109.785	82.68	86.58
15.5111	59.8163	47.1412	55.3313	27.6412	52.4062	5.41125	29.0063	-0.04875	25.1062	19.2563	17.5012	8.72625	37.5862	39.3413	28.0312	53.5763	77.9513	44.0213	65.4712	74.0512	3.26625	-72.7837	-146.299	-139.084	-212.989	-149.029	-302.299	-289.819	-398.629	-391.414	-379.519	-387.709	-329.599	-371.329	-229.174	-278.314	-172.624	-160.729	-82.1437	-102.034	21.4013	-1.99875	56.5012	129.821	77.7563	7.55625	111.296	90.0413	81.8513
15.5611	60.5963	36.8062	63.1313	37.9763	41.4862	-0.82875	29.2013	4.04625	22.9612	44.0213	40.1213	18.0862	52.0162	46.9462	43.2413	60.7913	74.8312	51.2362	64.3012	93.7463	20.8163	-82.7288	-156.439	-133.039	-210.064	-150.004	-292.744	-271.879	-391.804	-402.139	-376.399	-384.394	-336.034	-367.819	-225.859	-276.949	-170.869	-167.944	-86.2387	-90.1388	22.7662	-21.8888	45.3863	122.021	84.9712	7.94625	113.831	92.1863	69.3713
15.6111	50.2613	44.8013	68.2013	29.7863	38.9513	8.72625	34.2713	23.9363	29.7863	28.2263	18.2812	10.4813	41.8762	32.5162	57.8663	44.2163	60.0113	49.2863	48.3113	86.1412	-7.06875	-96.5738	-171.454	-140.839	-209.674	-159.559	-307.174	-276.364	-382.834	-404.674	-382.249	-381.859	-331.354	-374.839	-223.714	-287.089	-168.139	-163.654	-78.4387	-102.619	13.7963	-23.8388	57.0862	120.071	64.3012	3.26625	99.9862	68.7862	65.6663
15.6612	44.46	39.195	56.355	19.89	29.25	16.185	31.2	19.695	30.42	32.37	37.83	0.975	34.125	36.075	48.36	46.02	65.13	42.51	51.48	84.24	4.875	-88.725	-164.385	-146.64	-212.16	-170.04	-315.12	-279.435	-389.025	-390.585	-379.86	-371.085	-347.49	-383.955	-222.885	-286.26	-169.845	-152.88	-86.58	-111.735	15.99	-29.64	40.95	119.34	67.86	4.29	103.35	70.785	60.45
15.7112	67.08	61.425	61.815	33.345	27.495	37.05	34.905	37.635	45.045	52.26	43.68	20.475	43.68	53.43	54.21	59.28	78.585	50.505	72.345	110.565	11.31	-76.05	-178.23	-143.91	-226.395	-173.745	-311.415	-283.725	-378.3	-379.86	-349.83	-365.04	-330.915	-375.765	-219.765	-277.68	-170.235	-168.87	-83.46	-99.45	15.21	-21.255	42.315	113.295	79.95	0	100.035	74.685	60.645
15.7613	68.3475	55.0875	64.0575	27.9825	41.8275	32.4675	29.9325	32.6625	43.7775	60.3525	59.9625	26.2275	57.4275	56.0625	48.4575	68.3475	84.5325	48.6525	76.7325	143.227	10.0425	-86.6775	-177.938	-153.368	-218.888	-172.477	-311.903	-270.757	-393.023	-391.463	-365.918	-355.387	-314.048	-370.403	-220.643	-276.998	-166.627	-164.287	-90.7725	-103.448	13.7475	-20.5725	39.6825	105.203	59.7675	-3.2175	97.0125	66.5925	55.6725
15.8113	63.96	62.79	70.2	31.005	40.755	42.315	29.25	48.36	70.2	58.11	53.04	29.835	54.405	61.425	57.915	70.785	86.58	67.275	85.995	147.03	12.285	-88.53	-184.08	-146.835	-218.01	-171.015	-298.35	-277.485	-385.71	-391.365	-362.31	-362.31	-313.17	-355.68	-212.94	-262.47	-163.605	-149.955	-81.315	-97.695	22.23	-14.82	45.825	117	52.845	-6.435	101.205	69.42	69.615
15.8613	77.8538	66.7387	70.0538	40.6088	55.4288	39.4387	30.8588	44.1187	61.0838	48.0188	52.3088	30.2737	59.9138	65.5688	62.8388	80.3888	100.279	78.4387	95.9888	152.539	13.3087	-88.2863	-195.536	-157.121	-230.246	-177.791	-294.011	-278.801	-382.151	-384.491	-350.366	-361.481	-314.291	-351.341	-222.056	-270.416	-173.306	-157.706	-81.2662	-95.8912	19.5488	-34.4663	36.1238	117.829	67.3238	-14.1863	87.7987	67.1287	49.1887
15.9114	62.3025	66.3975	84.9225	45.3375	54.6975	40.2675	50.6025	29.9325	40.2675	41.2425	50.7975	31.8825	50.0175	51.7725	58.2075	80.4375	110.273	70.4925	103.838	173.257	10.8225	-95.4525	-192.953	-160.972	-234.488	-175.988	-306.833	-299.228	-369.623	-370.598	-342.713	-351.098	-311.123	-350.123	-220.448	-276.608	-177.938	-159.218	-81.8025	-103.058	10.6275	-22.1325	36.3675	104.812	51.7725	-7.7025	80.8275	56.2575	47.6775
15.9614	72.0525	66.0075	72.4425	59.9625	58.4025	44.7525	53.1375	39.4875	57.6225	45.1425	45.1425	42.2175	39.4875	72.4425	46.8975	92.1375	124.703	53.5275	125.873	185.347	22.3275	-84.7275	-198.803	-174.817	-233.513	-197.243	-305.077	-282.848	-367.868	-377.033	-350.317	-351.293	-311.317	-361.043	-221.032	-272.707	-185.347	-166.238	-89.9925	-110.858	11.7975	-32.0775	30.9075	102.668	38.3175	-18.4275	77.5125	50.6025	48.6525
16.0114	72.3937	72.5888	89.1638	65.5688	64.3988	55.6238	51.9188	42.9488	74.9288	58.3538	56.0138	54.2587	50.7488	78.0487	63.0338	92.8688	127.189	91.6988	134.209	217.864	39.8287	-89.6513	-199.436	-182.861	-233.951	-207.821	-297.911	-277.241	-366.941	-381.566	-352.901	-350.171	-309.611	-358.166	-219.911	-264.176	-173.501	-169.211	-97.4513	-110.516	-9.89625	-27.8362	22.0838	99.8888	43.9237	-19.2563	67.9087	50.9438	42.9488
16.0615	57.5738	67.7138	46.4588	69.6638	75.5138	54.6487	56.4038	38.4638	66.5438	51.1388	53.6737	46.2638	69.6638	77.2687	65.1788	93.2588	133.624	84.2888	143.569	224.299	70.8338	-80.0962	-203.921	-191.246	-232.196	-200.801	-310.001	-271.586	-367.331	-376.496	-350.561	-348.416	-299.276	-350.171	-217.376	-268.661	-175.256	-154.196	-93.3563	-115.196	-7.75125	-34.6613	20.3287	92.8688	37.8788	-34.8563	67.1287	28.3238	25.3987
16.1115	49.7737	68.2987	50.1638	50.5538	74.3438	39.4387	54.8438	39.0487	63.6188	57.9638	55.6238	50.3588	49.7737	72.9788	65.3738	100.279	141.034	65.9588	155.464	248.674	65.3738	-77.3663	-213.866	-205.676	-229.661	-198.071	-304.151	-272.951	-370.451	-377.861	-337.106	-341.006	-307.466	-350.756	-223.421	-275.486	-194.171	-168.821	-120.071	-116.366	-4.82625	-37.0012	11.9437	78.8287	47.8238	-31.7363	59.1337	35.5388	23.0587
16.1615	62.0588	69.0787	59.7188	49.5787	68.8838	41.7788	47.8238	34.5637	57.1838	43.5338	52.3088	41.5838	50.3588	61.2788	66.7387	94.6238	137.524	80.9738	159.169	252.964	60.8888	-81.2662	-220.106	-194.366	-235.121	-196.511	-309.221	-281.141	-373.571	-384.686	-349.586	-340.031	-321.701	-348.806	-228.686	-278.801	-194.951	-174.281	-107.396	-117.926	-7.75125	-36.0263	11.3588	86.4338	29.4938	-35.2463	60.6938	43.9237	14.4787
16.2116	63.6675	59.9625	65.8125	54.6975	72.0525	28.9575	50.4075	24.4725	45.3375	45.7275	43.9725	47.8725	44.7525	53.7225	59.7675	85.8975	136.013	82.9725	150.053	237.608	69.7125	-89.4075	-228.833	-213.817	-238.388	-220.252	-307.808	-281.093	-381.908	-386.197	-347.783	-349.928	-293.963	-349.538	-233.513	-284.408	-192.368	-181.252	-116.513	-110.078	-16.0875	-47.0925	3.6075	87.6525	33.4425	-45.1425	51.3825	34.8075	17.8425
16.2616	73.4175	65.6175	74.9775	53.3325	63.4725	28.9575	50.4075	27.0075	40.4625	53.9175	44.7525	41.6325	35.9775	61.3275	54.1125	86.0925	135.233	77.7075	159.608	243.067	49.4325	-84.5325	-223.178	-209.722	-231.562	-212.648	-301.178	-279.923	-369.233	-384.442	-341.543	-343.103	-311.708	-349.538	-231.173	-275.243	-185.543	-173.257	-103.252	-110.468	-37.1475	-44.1675	17.8425	88.4325	32.2725	-43.7775	52.3575	36.1725	14.5275
16.3116	32.2238	41.5838	45.8738	40.0237	52.8938	30.8588	57.9638	26.7638	59.1337	46.0688	54.6487	33.5888	47.6288	52.8938	55.6238	74.9288	127.189	55.6238	155.464	236.584	47.8238	-90.2362	-236.291	-209.966	-230.246	-204.311	-293.036	-287.381	-368.501	-378.641	-349.001	-332.036	-312.731	-347.246	-234.536	-269.246	-185.396	-174.866	-115.001	-131.771	-36.2212	-54.1613	12.3338	73.9537	35.9288	-51.4312	55.8188	35.7338	12.3338
16.3617	13.2112	36.0263	11.6513	48.5063	50.2613	38.1713	50.8463	46.3612	52.0162	42.6562	45.3863	49.4813	50.6513	65.2763	63.9113	85.9463	138.401	77.5613	166.481	226.346	66.2512	-85.4588	-224.494	-209.479	-230.149	-212.989	-285.334	-278.899	-360.019	-355.339	-339.934	-336.034	-295.474	-327.649	-227.029	-269.734	-180.814	-183.154	-115.879	-129.919	-23.0587	-57.1838	-1.80375	72.6863	17.5012	-44.3137	53.1863	32.1262	-4.14375
16.4117	46.8975	47.4825	39.0975	46.5075	45.9225	54.8925	52.3575	53.5275	60.1575	52.3575	63.2775	52.7475	55.8675	73.0275	62.4975	89.2125	142.447	80.2425	160.972	252.623	70.6875	-90.3825	-225.518	-198.023	-237.998	-222.398	-286.748	-268.613	-361.627	-349.733	-342.322	-325.358	-294.938	-331.988	-224.738	-261.007	-179.692	-175.013	-114.562	-119.243	-16.4775	-70.2975	-3.9975	63.6675	19.7925	-66.9825	43.1925	19.4025	9.2625
16.4618	55.4288	62.0588	60.6938	52.6988	50.1638	43.3388	62.4488	42.9488	73.7588	64.2037	64.5938	62.0588	53.6737	71.6137	64.2037	90.3338	147.274	86.6287	168.529	253.549	81.1688	-83.0213	-232.391	-208.406	-249.356	-216.206	-299.471	-278.801	-354.266	-355.826	-355.436	-334.181	-308.831	-340.031	-227.711	-265.541	-189.686	-169.406	-107.396	-134.111	-30.9563	-61.5712	-6.97125	66.3487	5.31375	-60.2063	35.5388	10.1888	-4.24125
16.5118	85.0688	74.5388	86.0438	66.5438	80.7788	71.8088	69.2738	60.6938	75.1238	64.9838	66.9338	61.4738	67.1287	73.1737	52.5038	92.8688	144.739	79.0238	182.179	252.769	84.0938	-81.8513	-245.261	-217.376	-249.941	-224.786	-301.616	-292.061	-356.996	-363.236	-332.816	-326.771	-309.611	-329.306	-223.031	-277.826	-190.661	-175.841	-109.931	-128.651	-42.6562	-67.6163	-3.85125	65.9588	11.9437	-75.0263	28.7138	10.9688	-2.87625
16.5618	86.6287	81.1688	109.834	68.2987	88.9688	74.5388	73.1737	64.0088	72.7837	50.5538	56.2088	63.2288	53.4788	73.5637	60.8888	89.3588	140.644	89.9438	159.949	230.149	89.9438	-85.1663	-246.821	-211.526	-258.716	-237.461	-313.706	-280.751	-363.431	-364.016	-338.666	-323.846	-289.916	-332.816	-223.616	-270.806	-201.386	-185.396	-118.511	-139.181	-44.6063	-76.9763	-8.92125	78.2438	14.4787	-62.1562	36.5138	10.3838	-18.8663
16.6119	83.7037	81.3637	100.864	59.1337	83.1188	61.6688	80.7788	62.6438	83.1188	59.1337	76.0988	54.8438	67.5187	69.6638	87.2138	83.7037	129.919	93.0637	142.399	181.984	65.1788	-97.8413	-243.506	-216.986	-252.086	-242.726	-306.101	-289.916	-356.996	-363.821	-332.231	-324.821	-307.661	-339.446	-240.386	-268.856	-210.356	-181.301	-142.691	-147.956	-43.6313	-80.4862	-11.8463	65.7638	13.3087	-71.3213	26.3738	2.97375	-13.4062
16.6619	70.7362	78.5363	85.7512	68.0063	72.2963	69.9562	77.3663	62.9363	78.3413	54.9413	66.2512	46.1663	73.8563	71.1262	72.2963	77.9513	135.671	78.9262	130.796	194.171	44.6063	-114.124	-250.429	-225.274	-264.859	-237.559	-302.494	-288.454	-337.594	-353.779	-328.234	-318.484	-285.139	-332.719	-240.484	-275.389	-195.829	-173.209	-138.499	-148.054	-45.4838	-100.864	-22.2788	38.9513	-6.48375	-77.2687	18.2812	-3.16875	-17.2088
16.7119	93.5025	90.3825	104.422	72.2475	89.0175	61.3275	92.1375	69.9075	78.2925	62.6925	65.0325	48.2625	70.8825	69.5175	77.3175	87.4575	146.153	97.4025	136.988	205.238	45.9225	-111.833	-264.322	-247.162	-261.983	-222.593	-296.303	-282.067	-342.908	-351.877	-319.118	-299.423	-297.278	-325.553	-235.073	-267.053	-196.073	-182.423	-139.523	-144.787	-48.8475	-84.9225	-19.2075	35.7825	0.4875	-74.3925	23.6925	-0.0975	-14.1375
16.762	92.9663	86.5312	108.176	75.4163	97.0613	67.0312	73.8563	75.6112	79.3162	69.9562	68.9813	62.3513	76.1963	81.4613	89.4562	105.641	158.096	103.301	151.466	235.901	73.4663	-97.9387	-254.914	-249.259	-247.309	-249.844	-296.839	-288.649	-335.449	-350.269	-325.894	-305.419	-292.354	-331.939	-235.414	-273.439	-201.679	-180.034	-138.109	-161.704	-59.3287	-91.8937	-27.3488	50.2613	-10.3838	-92.6737	20.8163	-18.7688	-20.5237
16.812	85.5075	81.4125	102.668	63.0825	88.8225	68.9325	77.1225	64.4475	82.9725	73.2225	86.2875	75.3675	68.9325	91.1625	97.5975	110.468	175.013	116.708	163.312	253.208	53.3325	-88.8225	-274.267	-252.817	-266.858	-259.447	-300.007	-287.528	-344.468	-348.368	-331.208	-304.882	-292.403	-339.007	-233.513	-280.898	-199.192	-187.298	-136.988	-148.688	-44.9475	-95.2575	-25.4475	37.9275	-4.9725	-100.718	-2.0475	-29.5425	-38.7075
16.862	97.2563	92.1863	93.3563	77.9513	103.886	78.5363	83.2163	73.0763	86.9213	82.6313	82.4363	77.1713	83.4113	90.0413	86.1412	112.466	174.476	118.901	169.211	257.741	70.1513	-84.0938	-266.029	-237.754	-265.054	-260.179	-286.894	-282.214	-339.934	-337.009	-312.049	-309.514	-278.899	-327.064	-237.364	-259.399	-201.679	-174.964	-149.809	-142.009	-52.8938	-77.6587	-31.6388	38.5613	-13.3087	-90.1388	11.6513	-15.2588	-38.2688
16.9121	95.94	105.3	98.28	90.09	121.485	82.68	83.265	67.665	103.155	91.845	98.475	76.44	99.645	88.92	84.63	105.105	160.68	107.445	163.605	258.18	61.62	-92.235	-262.275	-238.29	-267.735	-246.87	-294.255	-277.68	-328.575	-325.65	-305.76	-297.57	-286.845	-328.965	-227.175	-260.715	-224.445	-195.78	-149.76	-154.635	-60.645	-82.68	-31.2	24.765	-17.745	-100.425	13.65	-15.99	-38.805
16.9621	89.6513	94.9163	93.1613	86.3363	106.031	88.6762	73.8563	69.5662	96.2812	93.5513	84.9712	77.9513	102.716	99.5962	103.301	107.786	164.531	113.051	171.356	252.671	66.8363	-84.4838	-254.719	-242.239	-268.564	-245.944	-289.819	-286.114	-323.944	-328.234	-313.414	-288.064	-297.619	-319.654	-229.564	-267.199	-211.429	-191.929	-145.909	-158.974	-59.5237	-86.8238	-30.0787	21.4013	-22.6687	-99.6938	2.09625	-34.5637	-41.1938
17.0121	90.9188	85.4588	90.9188	71.0288	86.6287	82.3388	95.0138	77.8538	95.7938	72.7837	96.1838	73.1737	90.1388	94.0388	97.5487	112.759	167.749	134.209	172.234	270.124	76.2938	-88.6762	-267.296	-247.406	-269.441	-252.086	-292.646	-287.771	-328.526	-340.811	-303.956	-294.401	-278.996	-316.241	-237.656	-270.416	-193.001	-182.666	-155.951	-160.436	-49.2863	-82.6313	-24.7163	24.0338	-21.9863	-110.906	-3.26625	-36.6112	-37.5862
17.0622	86.8238	77.6587	85.8488	63.2288	83.1188	77.6587	74.3438	88.1887	83.7037	79.0238	81.1688	76.6838	71.2237	89.3588	84.4838	115.879	167.164	129.529	177.109	267.004	68.2987	-90.0413	-284.456	-251.306	-271.196	-259.106	-297.131	-300.641	-333.791	-338.081	-305.516	-297.521	-268.661	-312.146	-230.051	-263.396	-201.581	-196.121	-173.891	-156.731	-65.8612	-95.6963	-46.3612	23.4488	-32.7112	-106.226	-6.97125	-37.7812	-51.6262
17.1122	88.0913	85.5563	113.051	75.2212	79.7062	76.9763	83.4113	74.6363	94.9163	77.1713	89.6513	75.0263	91.4062	91.4062	102.521	125.336	187.346	129.236	190.856	285.236	84.3863	-70.8338	-262.909	-251.404	-266.224	-265.444	-300.544	-293.719	-330.184	-321.994	-301.714	-290.014	-271.879	-301.519	-232.294	-252.574	-196.804	-178.474	-165.214	-153.709	-62.8388	-99.1088	-58.3538	14.5762	-29.2988	-109.054	-16.4288	-40.4138	-58.3538
17.1622	92.82	83.46	103.35	67.665	81.51	69.615	79.56	67.86	92.625	86.385	72.15	86.385	103.155	104.13	98.865	129.675	192.27	133.77	187.98	306.54	78.39	-75.27	-261.3	-230.1	-270.465	-260.325	-288.795	-276.315	-320.385	-320.97	-296.205	-282.945	-259.545	-300.495	-229.32	-248.625	-187.785	-170.04	-159.12	-157.755	-74.49	-98.67	-57.33	3.9	-31.59	-118.56	-10.92	-37.635	-63.96
17.2123	84.7763	81.0713	91.4062	69.3713	87.1163	59.2313	58.8413	70.9313	66.6412	85.9463	83.4113	77.9513	87.8963	93.5513	99.4013	115.391	177.791	133.916	175.841	310.391	61.7662	-84.6788	-266.029	-227.029	-264.664	-264.664	-290.404	-274.999	-318.289	-320.629	-306.784	-279.874	-251.794	-300.934	-225.469	-247.894	-196.219	-178.279	-159.364	-152.539	-80.9738	-95.9888	-50.9438	8.72625	-35.5388	-126.019	-22.4737	-42.3638	-58.7437
17.2623	86.4338	92.6737	94.8188	85.6538	84.8738	79.2188	85.0688	70.2488	69.4688	86.6287	89.3588	82.5337	87.2138	92.8688	95.7938	116.269	185.299	129.919	181.204	278.509	72.1988	-78.1463	-266.321	-229.466	-256.766	-265.346	-284.846	-272.756	-316.241	-321.506	-282.311	-263.396	-259.106	-286.406	-217.181	-242.921	-201.971	-176.621	-147.371	-150.491	-86.1412	-97.8413	-47.9213	13.1137	-32.3212	-110.906	-16.7213	-43.4363	-58.4513
17.3124	92.1375	93.1125	97.2075	83.1675	97.4025	82.7775	97.2075	78.2925	84.7275	85.1175	89.7975	89.4075	95.2575	95.6475	95.8425	121.193	188.858	118.267	181.643	267.442	71.4675	-83.5575	-278.752	-245.018	-267.053	-271.928	-276.413	-279.338	-300.593	-297.668	-281.093	-267.832	-256.523	-284.213	-225.323	-250.673	-207.382	-183.203	-161.948	-157.268	-94.6725	-106.373	-43.9725	13.5525	-36.3675	-112.418	-28.3725	-47.4825	-74.1975
17.3624	88.335	80.145	104.52	85.8	100.62	79.365	96.72	68.64	86.58	85.41	90.48	87.945	89.505	101.205	104.91	119.34	188.37	124.605	196.56	292.5	70.005	-80.145	-290.745	-250.185	-271.635	-272.22	-284.505	-278.07	-305.955	-294.255	-281.58	-265.395	-245.7	-284.505	-229.32	-259.74	-205.725	-179.595	-166.14	-157.365	-93.405	-107.64	-53.82	7.02	-46.8	-130.845	-38.61	-51.675	-75.855
17.4124	73.2713	63.9113	88.6762	72.1013	80.6813	68.5913	86.5312	71.9062	86.1412	98.6213	89.2613	97.2563	91.9913	113.636	100.181	135.086	202.361	120.461	206.846	315.266	84.9712	-66.1538	-293.329	-259.009	-267.004	-287.089	-287.284	-274.609	-306.589	-300.154	-282.214	-264.079	-258.619	-289.819	-222.154	-262.129	-216.499	-182.179	-160.144	-159.559	-94.2338	-110.029	-56.9888	-8.43375	-53.6737	-134.404	-53.4788	-64.0088	-88.5787
17.4625	81.5588	63.8137	103.204	62.6438	76.0988	66.5438	78.6338	76.2938	90.7238	98.5238	85.6538	95.9888	95.0138	114.514	103.789	136.354	206.359	140.254	207.529	327.454	108.079	-77.9513	-290.501	-255.401	-275.291	-286.211	-280.361	-268.271	-302.006	-305.516	-285.041	-264.761	-250.136	-297.131	-239.996	-257.156	-206.846	-195.341	-172.331	-158.291	-102.716	-109.931	-56.1113	-22.1813	-66.2512	-154.781	-62.5463	-76.3912	-88.2863
17.5125	96.5738	79.4138	99.6938	64.3988	68.8838	59.9138	78.2438	54.8438	83.3137	100.279	84.2888	104.179	106.714	119.974	103.789	141.814	215.719	155.269	217.864	325.504	92.0888	-78.3413	-280.556	-259.886	-271.586	-283.091	-277.631	-285.041	-300.641	-296.546	-283.091	-265.346	-260.081	-290.891	-234.341	-258.521	-216.011	-197.096	-180.911	-172.721	-102.716	-118.706	-66.8363	-23.5463	-82.6313	-174.476	-61.9612	-72.2963	-97.2563
17.5625	100.62	71.565	101.595	68.25	67.47	57.33	74.295	51.87	65.13	101.985	90.09	107.055	105.3	127.335	100.425	149.76	226.785	153.27	223.665	318.825	89.7	-71.175	-274.56	-251.55	-268.71	-275.535	-265.005	-271.05	-290.94	-285.675	-275.535	-253.305	-257.595	-295.62	-230.49	-259.74	-215.865	-195.195	-183.495	-171.795	-94.38	-112.515	-62.985	-26.325	-76.83	-179.01	-72.54	-86.97	-102.765
17.6126	110.029	85.2638	121.729	72.7837	82.7288	80.3888	89.9438	65.1788	87.7987	95.0138	93.0637	111.589	94.0388	143.764	112.174	160.534	242.239	175.549	237.949	325.894	96.5738	-64.3012	-273.731	-239.411	-261.641	-269.051	-268.466	-259.496	-281.726	-286.601	-259.886	-241.361	-245.651	-278.801	-235.121	-249.551	-203.531	-194.951	-182.276	-174.086	-97.0613	-121.241	-74.6363	-27.6412	-75.2212	-188.516	-64.8863	-85.3612	-89.4562
17.6626	105.495	96.33	102.96	80.925	100.035	82.095	97.695	73.125	81.12	98.865	96.72	106.86	97.695	130.65	107.25	151.125	231.465	172.185	231.27	342.225	99.45	-69.225	-268.71	-244.335	-265.2	-273.78	-260.715	-266.955	-283.725	-282.555	-269.49	-239.46	-255.645	-279.045	-236.145	-261.885	-214.5	-197.34	-183.69	-185.835	-95.94	-117	-70.785	-38.025	-83.46	-183.69	-74.1	-90.285	-93.795
17.7126	101.205	97.695	109.98	100.23	100.815	92.625	105.495	93.21	107.445	108.225	103.35	100.035	101.205	134.355	115.83	162.825	230.49	172.575	225.81	337.35	105.885	-75.66	-276.705	-233.025	-264.615	-267.93	-258.57	-260.52	-290.55	-290.16	-262.86	-257.985	-245.505	-275.925	-230.49	-264.81	-208.65	-189.345	-190.125	-175.11	-103.935	-119.925	-80.535	-34.71	-79.755	-187.005	-68.64	-93.21	-94.575
17.7627	117.049	117.049	116.074	111.199	113.734	102.229	109.639	95.0138	115.294	102.814	106.324	114.319	113.734	133.039	117.634	164.629	228.199	161.704	216.889	333.109	93.2588	-80.2913	-263.396	-239.411	-252.281	-279.776	-249.551	-259.691	-278.021	-282.896	-250.526	-246.431	-268.076	-278.801	-232.391	-251.696	-212.891	-202.361	-193.001	-181.496	-104.666	-117.926	-87.3113	-41.4862	-75.2212	-177.401	-66.4463	-95.1112	-93.5513
17.8127	135.525	132.405	136.89	121.29	116.61	109.005	119.535	89.895	104.715	99.645	122.265	107.445	111.345	131.82	132.6	166.53	232.635	171.21	219.57	345.345	87.75	-75.465	-265.59	-233.61	-254.67	-279.825	-250.77	-263.64	-272.805	-280.605	-251.55	-230.685	-265.005	-264.81	-227.955	-253.5	-206.895	-199.29	-180.57	-187.98	-108.42	-123.24	-76.245	-39.39	-78.585	-181.545	-67.86	-93.21	-89.7
17.8627	141.716	119.876	151.271	106.811	129.821	86.9213	109.346	92.7713	110.906	99.4013	97.2563	118.316	94.5263	139.961	137.231	168.626	242.531	179.936	229.856	342.566	94.1363	-63.6188	-263.689	-219.229	-251.989	-269.149	-240.484	-257.839	-252.769	-278.314	-236.584	-223.519	-236.389	-271.879	-227.809	-244.189	-205.774	-192.319	-186.859	-180.619	-106.129	-123.094	-89.5538	-34.1737	-85.0688	-172.234	-59.7188	-88.1887	-87.4087
17.9128	142.106	122.021	155.951	96.6713	121.631	103.301	92.5763	96.6713	126.311	110.516	95.5012	128.261	107.201	149.126	122.801	178.766	242.531	175.646	239.021	324.821	88.8713	-62.2538	-262.324	-231.514	-260.764	-268.954	-247.114	-261.154	-258.229	-274.219	-259.594	-234.439	-236.389	-273.049	-230.539	-240.484	-216.499	-186.079	-197.389	-178.864	-127.189	-128.554	-88.5787	-40.6088	-85.0688	-167.359	-63.6188	-78.6338	-92.0888
17.9628	124.02	123.24	141.765	113.1	111.54	123.435	115.05	113.1	122.655	113.49	122.655	125.775	112.905	149.37	144.885	175.89	246.09	190.905	237.315	340.08	113.1	-69.81	-267.15	-246.87	-242.58	-271.245	-245.7	-253.89	-253.11	-259.35	-234.78	-234.78	-233.415	-272.61	-234.585	-255.84	-222.105	-189.345	-189.735	-191.49	-121.485	-127.14	-86.385	-40.755	-81.12	-167.7	-66.69	-84.435	-97.695
18.0129	131.381	120.266	139.181	119.486	123.776	110.321	109.346	106.616	127.871	108.176	114.611	118.316	105.641	139.961	138.596	170.186	239.996	196.901	224.591	344.711	78.9262	-69.6638	-265.054	-239.314	-246.529	-261.154	-246.919	-236.584	-249.259	-258.619	-238.924	-220.984	-243.604	-265.249	-241.849	-268.174	-220.789	-214.354	-188.419	-178.669	-129.139	-150.004	-96.3787	-33.0038	-77.4638	-181.204	-80.1938	-77.0738	-117.439
18.0629	149.614	130.114	158.974	119.974	135.964	112.564	113.344	96.3787	120.169	103.789	89.3588	111.784	114.904	137.329	125.434	171.064	233.659	195.829	216.109	326.674	79.2188	-82.4363	-269.636	-241.751	-241.946	-264.371	-242.531	-247.211	-249.356	-269.051	-251.501	-221.861	-249.161	-271.976	-250.721	-267.491	-241.166	-212.891	-203.531	-181.496	-137.426	-153.026	-99.2062	-50.4563	-80.4862	-171.356	-83.0213	-101.546	-114.026
18.1129	159.949	131.089	173.989	111.589	136.744	113.539	121.729	100.084	111.589	108.274	109.639	113.929	117.244	137.524	136.744	169.699	228.784	202.264	205.384	323.944	80.7788	-89.0662	-287.186	-248.186	-254.426	-262.811	-256.961	-243.311	-260.276	-247.406	-259.691	-219.521	-265.151	-274.121	-254.816	-271.781	-233.951	-226.541	-205.676	-196.706	-134.306	-151.856	-108.761	-54.5513	-87.1163	-178.766	-97.2563	-133.916	-121.631
18.163	156.78	140.595	178.035	130.26	152.88	121.29	123.435	110.955	118.95	129.09	101.01	116.025	127.725	140.205	159.51	169.65	218.79	183.885	186.225	301.86	77.22	-88.92	-273.585	-249.6	-250.185	-273	-240.045	-251.94	-253.695	-259.35	-259.35	-232.05	-269.295	-287.235	-250.965	-264.225	-248.43	-217.035	-215.28	-193.83	-139.62	-138.84	-106.275	-59.085	-104.325	-194.415	-91.455	-109.395	-116.805
18.213	161.85	142.74	172.965	136.305	156.975	130.26	120.705	116.415	133.77	125.385	116.22	113.685	130.065	148.005	167.115	173.745	221.13	190.125	194.22	266.175	72.93	-92.625	-286.065	-253.89	-249.795	-267.735	-235.365	-252.135	-258.765	-263.445	-258.18	-223.47	-260.325	-286.065	-262.665	-273.195	-252.33	-233.415	-211.965	-202.215	-146.25	-153.27	-121.095	-55.965	-111.735	-185.445	-100.035	-122.46	-119.73
18.263	162.679	150.004	162.094	150.589	147.469	130.114	133.429	108.469	134.014	123.484	124.849	111.589	129.334	145.129	137.329	171.454	220.789	197.584	187.639	273.049	59.9138	-100.376	-292.451	-256.571	-265.931	-269.636	-239.021	-238.436	-251.891	-257.741	-235.706	-223.616	-255.986	-272.756	-274.121	-281.921	-251.696	-225.566	-218.351	-204.506	-136.061	-163.556	-117.341	-48.3113	-112.271	-183.641	-94.5263	-124.751	-117.731
18.3131	159.559	145.129	162.094	154.294	148.444	143.374	154.489	136.549	160.144	130.894	136.549	121.729	147.079	157.414	162.484	185.884	240.874	200.899	202.849	300.349	69.6638	-91.2113	-286.991	-259.301	-267.881	-267.686	-227.321	-238.436	-248.576	-254.426	-235.511	-208.796	-277.436	-281.336	-268.856	-278.801	-259.886	-236.876	-211.916	-208.991	-151.661	-154.586	-102.521	-61.3762	-108.761	-190.466	-91.9913	-98.0363	-119.096
18.3631	144.056	141.521	157.706	159.266	130.601	157.316	161.801	138.986	168.041	137.816	133.331	138.011	146.396	167.456	169.991	200.216	251.306	196.901	211.331	333.401	68.0063	-91.6988	-292.939	-259.009	-254.914	-276.559	-227.029	-238.924	-245.944	-252.184	-251.209	-210.259	-264.664	-277.924	-273.634	-263.884	-253.354	-227.809	-216.499	-215.914	-147.079	-167.944	-114.709	-61.2788	-115.294	-194.074	-92.0888	-95.7938	-128.164
18.4131	140.449	125.239	135.379	150.004	116.659	136.744	154.099	126.019	148.249	135.769	136.159	133.819	141.424	174.184	162.874	204.799	260.764	215.914	220.204	346.174	80.5838	-84.3863	-301.031	-254.231	-253.841	-271.976	-234.341	-241.361	-248.771	-252.476	-240.776	-202.751	-263.591	-282.311	-275.291	-286.211	-251.696	-219.326	-230.246	-208.796	-152.831	-167.651	-104.666	-63.5213	-97.4513	-196.316	-93.5513	-108.176	-122.411
18.4632	154.635	141.375	137.67	145.86	138.84	153.075	162.825	136.5	148.2	140.4	143.325	145.275	140.01	183.69	171.6	214.695	265.98	217.62	226.59	356.07	86.385	-79.17	-284.31	-251.745	-254.28	-279.825	-235.17	-235.365	-247.065	-231.465	-241.215	-203.775	-266.76	-275.535	-265.59	-288.6	-261.495	-244.53	-224.835	-221.325	-146.835	-172.77	-109.2	-60.06	-110.565	-196.755	-99.84	-103.935	-124.02
18.5132	170.235	158.34	159.51	156.585	171.795	157.17	171.015	141.96	150.54	155.61	139.23	149.565	161.46	187.59	182.325	214.5	272.61	233.805	234.585	351.195	85.995	-72.54	-281.97	-255.255	-244.725	-280.41	-231.27	-236.34	-230.49	-243.555	-230.49	-197.73	-270.075	-279.24	-291.135	-289.77	-267.93	-245.31	-231.465	-233.805	-155.805	-156.78	-109.98	-66.105	-119.145	-197.34	-96.33	-109.2	-119.73
18.5633	175.841	158.486	179.546	163.361	177.206	163.946	162.191	146.006	151.661	149.516	140.156	150.296	162.581	189.881	182.666	225.566	276.656	239.021	239.996	349.391	78.7313	-70.6388	-294.304	-258.034	-260.374	-287.284	-232.489	-236.194	-234.829	-249.064	-238.339	-206.164	-273.049	-290.404	-293.719	-285.334	-270.904	-251.014	-241.654	-229.759	-164.824	-174.184	-138.694	-56.2088	-117.439	-195.829	-105.154	-109.834	-122.119
18.6133	141.57	143.715	161.655	163.02	177.06	152.295	168.48	148.2	165.555	156.585	141.18	158.145	161.07	196.17	190.125	234.585	287.625	249.21	246.09	362.7	87.36	-67.47	-299.325	-261.3	-262.47	-300.885	-249.99	-252.915	-245.895	-237.705	-254.085	-205.92	-276.12	-288.99	-291.135	-293.28	-278.85	-250.185	-241.8	-224.25	-173.94	-178.62	-147.03	-78.195	-118.17	-203.58	-100.815	-117.39	-123.63
18.6633	153.075	153.27	151.71	163.605	167.505	158.73	183.3	159.315	177.255	170.625	170.625	159.9	179.79	200.85	181.35	242.775	292.305	265.98	259.545	401.31	85.02	-72.15	-286.65	-260.52	-250.185	-286.065	-235.365	-244.92	-237.705	-236.34	-239.07	-199.875	-266.565	-274.365	-282.36	-286.65	-274.95	-253.695	-235.755	-219.765	-165.165	-174.135	-135.915	-86.19	-125.19	-202.02	-104.52	-112.905	-115.83
18.7134	148.931	160.046	154.391	174.281	176.426	160.631	188.906	163.166	171.941	170.771	164.336	170.771	172.331	206.846	186.956	251.306	303.371	264.371	259.496	387.416	90.0413	-72.1988	-293.329	-255.889	-259.984	-285.139	-231.514	-238.729	-246.724	-231.709	-242.824	-200.899	-274.609	-283.969	-278.119	-283.774	-274.999	-256.279	-236.779	-226.639	-168.919	-172.039	-127.189	-75.1238	-111.394	-200.119	-96.1838	-113.929	-129.529
18.7634	146.933	149.078	152.782	173.453	190.613	162.923	189.638	167.798	178.523	161.363	166.043	160.192	167.018	203.287	188.078	252.038	305.468	272.317	260.812	387.952	93.1125	-81.4125	-295.913	-257.887	-280.702	-290.648	-235.657	-246.578	-252.623	-250.088	-258.668	-205.627	-280.702	-285.577	-297.473	-297.082	-275.827	-251.843	-242.873	-228.833	-166.433	-175.988	-124.898	-76.9275	-123.922	-197.243	-90.1875	-111.638	-119.438
18.8134	154.148	159.608	162.923	171.502	176.963	166.433	179.498	154.343	166.238	169.358	157.657	161.363	165.067	199.192	186.127	230.002	295.913	251.062	257.303	384.442	102.862	-84.5325	-293.572	-255.353	-274.267	-309.562	-242.093	-241.898	-244.627	-254.573	-247.942	-208.553	-287.528	-295.327	-295.523	-299.812	-287.137	-255.938	-247.942	-238.192	-176.768	-181.838	-127.627	-82.9725	-113.392	-187.103	-89.7975	-116.123	-120.608
18.8635	162.971	155.951	165.116	168.236	169.991	159.071	174.866	145.421	159.461	159.656	154.781	150.881	168.431	192.416	190.661	228.296	289.916	243.116	252.086	395.411	82.4363	-89.1638	-300.544	-273.634	-263.884	-312.049	-244.384	-250.234	-253.744	-257.254	-254.914	-203.434	-285.529	-294.694	-306.589	-311.854	-299.959	-262.519	-255.109	-243.799	-173.014	-194.074	-130.699	-89.3588	-132.259	-194.464	-110.029	-124.654	-126.214
18.9135	168.285	163.02	164.19	172.77	184.47	163.215	180.57	153.465	173.94	170.235	162.63	155.415	176.475	202.8	203.19	235.365	300.3	255.06	258.96	398.775	91.26	-86.58	-298.155	-259.545	-263.25	-296.985	-261.495	-251.16	-243.165	-242.58	-244.53	-198.315	-278.655	-292.695	-297.96	-298.155	-290.94	-260.52	-250.965	-237.51	-185.25	-201.825	-134.55	-91.845	-135.33	-206.505	-115.245	-120.51	-125.385
18.9635	154.44	163.995	155.805	172.575	182.715	156.195	173.355	171.99	161.07	174.33	158.34	158.535	179.595	200.46	195.195	236.535	304.59	261.69	263.835	409.305	73.905	-89.31	-303.615	-285.09	-292.5	-322.725	-254.67	-254.28	-255.645	-253.5	-256.035	-207.48	-287.82	-295.23	-316.29	-317.07	-301.86	-270.465	-263.835	-239.07	-189.345	-207.87	-138.645	-85.8	-137.28	-230.49	-126.945	-127.92	-136.695
19.0136	169.358	182.032	179.108	176.768	189.248	169.162	189.053	162.532	169.748	167.798	166.433	160.972	181.838	209.138	202.507	239.752	300.593	250.868	256.523	405.502	72.2475	-94.6725	-308.002	-279.533	-273.877	-313.658	-256.718	-262.373	-248.528	-273.098	-248.333	-209.333	-282.848	-292.793	-310.148	-314.632	-293.377	-264.517	-256.132	-253.793	-185.153	-200.752	-149.468	-114.562	-139.132	-237.412	-140.888	-135.428	-142.252
19.0636	168.773	175.793	185.738	184.763	198.023	169.553	185.933	180.083	179.498	182.032	168.382	159.803	184.567	206.798	206.603	248.528	304.103	248.138	251.258	415.252	77.3175	-102.278	-327.113	-282.067	-276.998	-314.632	-234.488	-257.108	-246.383	-263.153	-246.968	-213.428	-300.007	-291.428	-312.683	-315.608	-296.108	-278.363	-263.738	-258.082	-198.998	-213.623	-149.273	-117.098	-148.882	-245.407	-138.938	-144.203	-143.618
19.1136	178.523	181.252	197.048	190.808	208.162	188.662	204.458	184.373	189.833	203.287	191.198	165.458	197.632	214.208	205.433	253.597	314.632	277.192	256.132	418.373	60.9375	-110.273	-339.983	-287.918	-285.382	-313.853	-242.678	-243.653	-247.553	-244.238	-255.157	-207.188	-298.058	-300.202	-321.653	-326.723	-289.283	-270.173	-257.498	-255.743	-214.988	-206.798	-162.338	-111.053	-149.858	-236.828	-137.572	-124.898	-143.227
19.1637	191.246	196.316	188.321	205.091	216.206	191.246	204.506	179.351	193.586	190.271	182.276	173.891	192.221	227.126	210.941	257.936	322.481	270.806	258.131	413.546	41.8762	-111.394	-327.259	-324.919	-283.579	-319.654	-240.094	-250.624	-247.309	-251.989	-257.059	-210.259	-296.059	-310.879	-341.494	-338.179	-303.664	-294.304	-276.754	-270.319	-203.434	-204.409	-163.459	-98.9138	-150.199	-237.754	-123.094	-131.284	-142.789
19.2137	183.056	186.371	182.081	191.441	216.986	185.201	194.366	172.916	184.616	183.446	181.691	173.111	196.706	223.031	213.866	269.246	318.386	292.646	256.181	404.966	38.1713	-112.564	-327.259	-327.649	-290.404	-324.529	-255.109	-261.739	-264.664	-261.934	-265.444	-217.084	-290.599	-302.104	-332.134	-328.429	-308.344	-299.959	-277.144	-270.319	-208.504	-213.964	-160.729	-95.4038	-142.789	-220.009	-133.039	-131.479	-136.354
19.2638	178.132	185.738	169.162	190.613	212.257	176.183	197.828	164.093	184.958	177.548	174.817	164.093	186.713	216.353	208.553	256.718	307.028	297.278	249.308	406.868	59.9625	-130.942	-344.273	-323.993	-294.743	-336.668	-263.153	-264.517	-266.663	-270.368	-274.072	-225.518	-299.618	-320.873	-333.548	-335.692	-317.558	-300.593	-280.702	-279.728	-203.873	-215.573	-160.972	-90.5775	-148.298	-230.002	-135.233	-144.203	-139.328
19.3138	182.471	191.051	186.761	182.861	206.261	175.646	203.141	185.981	179.936	187.931	173.111	172.526	189.686	218.546	210.161	255.206	322.481	281.531	255.791	395.021	56.3062	-130.309	-328.624	-323.359	-283.969	-344.809	-252.574	-260.959	-259.594	-267.979	-262.129	-212.794	-317.899	-321.409	-340.909	-335.839	-315.169	-290.794	-273.439	-276.559	-200.704	-196.804	-156.244	-93.6488	-142.984	-243.409	-134.599	-150.394	-121.924
19.3638	200.85	197.925	191.685	197.925	210.795	185.25	203.58	173.94	192.66	191.295	186.81	185.445	202.215	225.615	215.865	256.23	311.22	289.77	244.725	400.14	45.435	-141.18	-326.04	-331.11	-288.015	-343.785	-250.185	-266.76	-270.66	-268.515	-263.64	-216.06	-318.435	-320.58	-327.795	-329.94	-327.99	-294.84	-274.365	-279.045	-195.975	-196.17	-151.905	-99.645	-142.155	-230.49	-123.63	-163.215	-132.6
19.4139	188.126	199.826	194.951	192.806	210.746	195.926	199.241	179.936	194.171	207.431	185.981	188.906	199.826	232.196	224.201	266.516	311.561	295.961	237.461	408.671	52.9913	-159.754	-343.249	-346.954	-294.109	-331.744	-256.084	-258.619	-260.959	-262.909	-274.414	-227.419	-326.284	-329.989	-329.599	-340.714	-332.719	-288.259	-279.874	-281.239	-197.779	-207.139	-151.564	-120.754	-148.249	-234.439	-128.554	-165.994	-142.204
19.4639	185.055	188.955	192.075	198.705	205.725	189.54	206.7	181.935	205.725	190.71	181.545	176.085	202.605	218.4	230.1	258.18	297.18	282.945	221.52	371.865	31.785	-176.865	-364.455	-349.05	-312	-345.15	-267.345	-273.195	-265.785	-269.49	-277.29	-222.105	-333.255	-335.01	-341.25	-351.39	-339.3	-300.495	-281.97	-276.9	-194.025	-201.24	-153.27	-120.12	-147.42	-241.41	-128.895	-168.87	-149.565
19.5139	202.215	206.31	198.12	197.535	201.24	200.85	195.39	197.34	209.82	198.315	185.445	194.22	210.405	247.455	231.66	290.745	332.865	296.985	248.625	378.3	23.01	-139.815	-359.58	-359.775	-302.445	-351.585	-261.495	-272.22	-259.545	-278.265	-266.175	-221.91	-323.31	-326.04	-337.74	-344.37	-338.52	-301.08	-289.185	-296.01	-202.215	-222.495	-159.12	-109.005	-147.81	-225.225	-126.75	-160.485	-131.04
19.564	192.221	192.611	188.906	204.896	198.266	202.946	203.531	192.806	204.311	200.216	202.946	208.211	219.521	259.301	237.656	309.221	352.511	309.221	265.541	415.691	31.1513	-130.504	-356.704	-348.514	-297.619	-339.349	-261.154	-272.269	-264.079	-269.344	-273.829	-231.514	-308.344	-320.434	-341.494	-344.029	-334.474	-310.879	-290.989	-287.089	-211.039	-209.089	-153.319	-109.249	-150.004	-225.079	-119.389	-141.619	-133.819
19.614	189.394	191.734	201.679	202.264	202.069	195.244	216.889	185.884	211.819	198.949	201.874	206.164	221.959	256.084	243.214	307.954	349.879	332.134	269.149	437.044	34.9537	-139.961	-362.846	-354.071	-294.986	-341.591	-261.641	-266.126	-280.751	-275.486	-274.316	-233.366	-339.251	-336.131	-340.031	-342.761	-338.861	-310.781	-285.041	-279.776	-207.236	-218.741	-157.901	-115.001	-148.346	-227.126	-121.436	-146.396	-141.716
19.664	193.733	189.833	192.953	203.093	199.778	200.558	212.453	189.638	207.773	212.648	196.657	207.773	207.382	258.473	247.162	304.298	340.373	327.113	257.692	429.293	25.2525	-155.708	-383.468	-384.442	-295.523	-330.233	-270.173	-272.903	-279.728	-285.968	-281.483	-232.148	-338.618	-335.303	-348.952	-354.998	-342.322	-301.762	-302.348	-293.183	-198.023	-230.002	-160.583	-121.388	-152.002	-241.118	-143.423	-160.192	-136.988
19.7141	199.729	196.804	198.559	199.144	214.549	196.999	211.039	189.199	193.684	206.749	195.829	205.969	218.059	260.374	249.454	303.469	353.389	326.674	250.819	431.389	10.7737	-170.771	-377.471	-382.931	-307.271	-344.126	-288.551	-275.486	-282.116	-271.781	-287.381	-231.611	-344.711	-327.551	-352.121	-344.711	-352.316	-321.116	-295.181	-302.396	-203.336	-220.691	-161.801	-117.926	-147.761	-242.531	-136.451	-169.211	-148.346
19.7641	204.458	197.243	198.608	203.873	212.453	197.438	198.998	191.978	198.608	211.088	208.358	199.192	220.838	253.403	231.368	292.988	343.103	341.738	232.537	434.558	3.9975	-181.448	-381.518	-403.553	-319.898	-339.202	-281.288	-283.627	-287.137	-293.377	-284.213	-243.067	-335.303	-333.548	-353.632	-361.822	-349.928	-320.873	-295.523	-301.178	-212.257	-243.067	-174.428	-118.657	-137.963	-246.968	-134.843	-173.257	-156.293
19.8141	190.71	183.69	199.095	178.23	206.31	180.96	198.12	183.3	210.795	219.57	215.67	191.1	239.07	247.65	254.085	285.87	327.795	332.67	205.53	426.465	-16.575	-186.81	-384.735	-414.18	-304.785	-362.895	-274.56	-283.335	-287.43	-291.525	-295.62	-249.015	-337.155	-353.34	-367.575	-350.22	-347.685	-318.63	-300.3	-310.635	-209.82	-237.705	-168.48	-118.17	-154.245	-250.185	-134.55	-172.575	-146.64
19.8642	166.481	185.006	164.336	193.586	199.631	190.271	201.191	203.726	201.386	220.496	217.961	192.026	230.441	252.086	255.791	288.941	337.106	337.496	194.171	360.116	-36.5138	-195.049	-393.364	-411.694	-313.804	-361.774	-277.924	-297.034	-289.429	-287.284	-305.224	-254.134	-341.689	-360.799	-370.939	-363.529	-360.019	-316.534	-311.464	-313.219	-210.844	-228.589	-182.959	-126.019	-166.189	-257.059	-141.034	-169.699	-158.194
19.9142	179.449	186.469	174.769	202.069	200.899	198.364	226.054	203.434	215.914	224.884	226.054	204.019	228.004	268.954	254.719	307.564	355.534	347.929	219.034	399.409	-20.0362	-183.446	-404.381	-419.591	-331.451	-363.821	-283.286	-282.311	-283.091	-290.501	-302.786	-255.596	-341.201	-362.651	-374.741	-364.406	-353.681	-328.916	-299.666	-307.271	-218.351	-242.141	-178.961	-128.846	-177.011	-246.626	-150.101	-178.181	-158.681
19.9642	170.089	189.589	182.374	205.579	210.844	205.189	228.784	217.669	229.174	234.049	220.204	217.669	240.874	281.824	266.614	325.309	377.374	346.369	253.159	426.709	5.11875	-178.181	-410.426	-437.921	-320.726	-364.601	-281.336	-282.311	-287.186	-293.816	-303.176	-251.891	-357.581	-353.486	-380.006	-358.361	-349.976	-329.501	-303.176	-312.731	-202.946	-237.266	-178.181	-131.576	-168.041	-246.626	-142.301	-170.381	-152.831
20.0143	182.715	187.005	172.38	200.07	205.335	212.94	224.055	220.35	240.24	239.07	230.1	225.225	253.305	282.36	273.585	329.355	379.275	348.465	270.075	460.395	20.67	-176.865	-409.89	-439.335	-327.795	-374.205	-292.305	-281.19	-289.77	-286.065	-310.83	-257.01	-363.87	-370.11	-370.11	-355.095	-372.255	-333.255	-310.05	-318.045	-212.745	-240.435	-173.355	-121.095	-160.095	-243.75	-134.94	-172.575	-147.615
20.0643	192.465	184.86	178.23	206.505	216.645	207.285	219.375	220.35	231.27	232.05	222.3	214.11	246.675	274.365	266.76	329.94	374.01	353.925	267.735	440.895	22.23	-186.81	-427.83	-448.5	-322.725	-395.46	-292.11	-290.94	-314.34	-309.465	-304.98	-269.49	-360.165	-375.18	-382.59	-368.745	-370.305	-343.785	-321.945	-331.305	-226.785	-255.84	-171.795	-135.135	-168.09	-246.48	-140.4	-174.33	-160.485
20.1144	186.664	183.739	185.689	202.459	202.264	200.509	216.499	210.454	223.324	224.299	203.044	217.279	227.224	280.459	255.889	331.354	378.154	367.039	269.734	452.254	19.5488	-193.976	-446.501	-449.036	-348.416	-397.556	-299.471	-304.931	-331.061	-322.286	-325.211	-275.096	-375.131	-383.126	-385.661	-381.566	-375.326	-350.171	-335.936	-329.891	-231.221	-261.056	-177.791	-144.446	-167.651	-260.276	-149.711	-170.771	-153.221
20.1644	187.541	183.836	178.961	196.121	199.046	200.801	219.131	206.651	216.791	231.026	223.031	214.451	234.536	277.826	256.961	331.646	374.741	372.401	272.366	480.626	23.1562	-185.884	-460.639	-461.614	-347.539	-392.974	-296.644	-301.129	-308.929	-307.369	-333.694	-274.414	-369.574	-383.029	-385.174	-385.954	-391.609	-353.779	-348.904	-339.349	-239.509	-259.984	-202.264	-147.274	-181.984	-245.554	-152.734	-170.869	-151.174
20.2144	177.06	176.67	185.25	189.54	182.325	204.945	204.945	198.51	221.91	239.07	219.96	216.06	244.53	278.46	279.435	325.26	371.475	366.6	274.365	465.465	19.5	-187.785	-460.2	-477.555	-351.39	-397.02	-302.835	-295.23	-318.24	-321.75	-328.575	-278.265	-378.3	-410.865	-382.98	-375.96	-386.88	-359.775	-342.615	-337.74	-254.28	-278.655	-190.71	-149.565	-173.16	-245.31	-149.565	-165.555	-160.875
20.2645	158.194	165.214	176.134	178.084	175.159	200.704	205.969	213.964	217.474	235.804	228.394	224.104	242.044	282.604	279.484	329.989	377.569	365.674	274.219	456.349	16.8188	-198.071	-480.626	-493.301	-359.531	-415.691	-312.146	-301.031	-317.021	-319.946	-317.411	-290.501	-389.171	-408.281	-382.736	-387.026	-387.026	-347.636	-337.106	-347.441	-252.866	-286.796	-196.511	-136.061	-172.526	-260.276	-142.106	-167.066	-152.051
20.3145	156.293	164.678	152.977	193.928	201.532	204.847	227.273	219.278	232.928	248.528	245.603	237.218	255.157	296.887	279.142	343.688	391.072	380.348	288.697	466.343	22.3275	-199.192	-488.377	-502.613	-363.968	-428.123	-324.188	-315.803	-325.163	-330.038	-327.697	-288.502	-384.637	-403.942	-394.387	-394.973	-405.113	-370.012	-341.348	-339.398	-249.502	-282.457	-192.173	-142.838	-175.403	-248.722	-152.002	-165.067	-158.438
20.3645	168.188	183.007	166.823	205.043	206.213	212.648	229.028	241.898	233.513	261.007	243.847	239.948	261.007	299.033	279.728	347.978	390.098	382.103	292.207	477.848	28.3725	-204.263	-496.762	-503.588	-386.978	-439.238	-333.548	-338.228	-335.692	-329.452	-341.348	-298.252	-378.593	-393.413	-406.868	-399.458	-405.697	-367.478	-342.713	-329.843	-250.282	-277.387	-204.847	-142.838	-183.203	-255.157	-144.007	-163.703	-159.023
20.4146	167.554	174.964	165.019	196.024	207.334	212.599	208.699	239.119	232.879	262.714	246.334	234.439	259.984	302.689	277.339	344.224	395.509	375.229	286.114	477.019	13.5038	-217.181	-505.781	-514.166	-395.411	-458.591	-341.396	-332.231	-347.831	-351.341	-344.126	-302.591	-401.066	-405.356	-423.491	-411.791	-405.941	-377.861	-349.001	-347.831	-250.916	-286.991	-216.986	-140.156	-191.441	-252.671	-148.151	-180.131	-161.021
20.4646	171.893	180.668	169.748	199.583	210.502	222.398	215.768	232.343	242.287	251.258	256.132	228.248	279.142	299.812	295.913	346.613	389.123	395.168	280.312	486.623	6.5325	-221.032	-518.602	-516.263	-400.043	-455.812	-343.103	-343.882	-347.783	-368.062	-351.488	-309.562	-409.793	-407.257	-436.703	-414.668	-414.668	-386.197	-351.293	-344.273	-254.573	-295.327	-201.728	-143.812	-182.812	-265.688	-160.192	-170.918	-180.083
20.5146	174.72	189.735	171.99	202.215	209.625	218.205	219.18	239.655	244.92	268.71	254.67	243.945	273.975	309.855	312.195	355.875	401.7	381.42	286.065	489.45	16.38	-220.935	-522.015	-517.335	-414.57	-468.585	-359.19	-338.715	-360.165	-365.43	-360.945	-312	-413.985	-425.49	-436.995	-428.415	-409.89	-385.125	-357.63	-360.165	-261.495	-299.91	-215.475	-151.515	-183.69	-278.46	-150.345	-167.31	-171.21
20.5647	181.058	190.028	161.558	204.458	210.113	216.743	227.273	226.883	228.053	261.788	232.537	239.168	275.243	309.368	301.762	354.803	400.043	396.923	276.413	501.638	9.2625	-224.347	-529.327	-532.837	-401.993	-474.923	-357.142	-360.458	-365.528	-366.893	-368.257	-319.702	-405.502	-427.928	-443.723	-434.752	-431.632	-401.603	-367.088	-366.893	-270.562	-306.248	-216.743	-150.248	-194.123	-267.053	-158.828	-180.863	-171.113
20.6147	185.396	197.681	176.036	206.261	223.031	220.106	230.636	243.311	240.191	256.961	244.286	235.316	273.146	312.926	298.496	357.776	405.551	407.891	277.436	499.736	-4.53375	-223.324	-520.894	-544.489	-409.744	-479.944	-358.849	-362.554	-378.739	-373.669	-373.084	-334.864	-415.789	-438.799	-450.304	-443.089	-432.559	-404.089	-368.989	-374.839	-273.049	-302.494	-221.374	-147.469	-197.779	-275.584	-157.999	-175.549	-166.969
20.6647	185.786	200.606	168.821	208.991	203.336	209.186	216.011	240.971	235.901	249.746	243.896	234.926	269.636	303.761	299.666	349.391	401.261	385.661	261.836	482.771	-3.36375	-242.434	-536.104	-541.759	-430.414	-503.929	-371.134	-366.454	-386.929	-385.954	-388.099	-345.979	-429.049	-442.114	-449.524	-439.774	-446.989	-414.034	-388.879	-380.299	-294.694	-322.189	-242.434	-172.039	-200.314	-267.394	-169.309	-187.834	-185.884
20.7148	195.439	207.919	185.104	221.764	218.839	232.879	225.274	247.114	242.434	266.419	251.599	245.554	274.024	311.464	304.639	359.239	404.479	409.939	268.954	484.624	-38.3663	-242.921	-533.081	-543.611	-421.541	-494.276	-369.281	-365.381	-382.736	-378.446	-386.831	-340.811	-425.831	-432.851	-443.771	-432.071	-439.676	-399.116	-370.841	-384.491	-283.676	-310.196	-238.436	-161.216	-190.856	-277.046	-165.896	-198.461	-183.641
20.7648	192.514	206.554	198.169	216.109	207.139	226.639	228.394	255.694	258.814	276.949	262.714	251.599	295.084	318.874	312.049	374.254	415.204	427.489	266.419	486.379	-33.1013	-241.361	-548.291	-545.561	-416.861	-501.296	-366.941	-372.206	-377.276	-380.591	-386.441	-342.176	-430.511	-440.846	-442.991	-427.976	-429.731	-403.016	-371.036	-376.886	-262.616	-315.461	-227.711	-165.701	-194.171	-271.781	-167.846	-202.166	-180.131
20.8149	189.053	206.018	176.768	219.472	197.048	229.222	234.293	269.588	260.033	279.923	277.973	255.157	294.158	318.533	299.812	370.793	418.567	425.197	267.832	508.268	-60.1575	-251.453	-552.143	-563.258	-428.708	-525.817	-373.327	-381.322	-385.223	-399.262	-394.778	-346.028	-435.338	-458.933	-453.083	-443.918	-437.288	-421.103	-374.887	-374.498	-276.023	-314.827	-243.458	-181.643	-201.143	-284.408	-176.573	-194.708	-188.858
20.8649	180.619	192.514	164.629	222.544	210.454	235.609	234.829	268.759	268.174	283.579	290.209	254.719	300.739	325.504	303.079	380.689	428.854	416.179	284.359	517.384	-37.9763	-240.776	-559.991	-568.376	-436.946	-528.206	-385.661	-377.861	-386.246	-393.071	-384.491	-351.926	-438.311	-446.306	-445.721	-441.626	-449.036	-411.791	-379.616	-383.126	-280.361	-304.541	-245.651	-178.571	-203.531	-280.361	-181.886	-197.096	-190.856
20.9149	192.66	213.135	166.14	241.02	228.735	246.48	247.455	293.475	263.445	289.965	284.7	271.44	294.84	349.44	322.53	390.78	445.77	424.71	298.545	524.355	-7.995	-241.215	-563.94	-580.905	-437.58	-522.21	-390.195	-381.615	-396.24	-398.385	-399.36	-362.31	-430.17	-443.43	-443.82	-445.965	-457.86	-423.15	-384.93	-394.29	-288.405	-321.75	-255.45	-183.3	-209.82	-269.49	-176.67	-202.605	-190.905
20.965	203.824	232.099	193.294	257.644	245.944	266.809	277.339	289.819	280.654	305.419	293.329	273.439	306.784	343.249	342.469	389.659	441.919	430.024	303.859	532.594	0.43875	-243.506	-569.156	-565.646	-450.401	-517.676	-399.701	-395.411	-398.141	-405.356	-398.141	-344.906	-454.691	-449.036	-450.596	-453.716	-455.081	-412.571	-403.406	-396.581	-296.156	-316.241	-255.206	-185.786	-221.081	-279.776	-175.451	-193.196	-185.591
21.015	220.643	241.508	202.507	258.082	246.773	266.468	269.197	289.088	292.403	300.983	301.958	283.043	303.322	355.192	336.668	398.678	454.058	427.928	312.293	548.438	2.2425	-236.633	-582.758	-575.738	-456.203	-535.178	-413.887	-414.473	-395.363	-409.793	-403.553	-348.562	-444.113	-456.788	-460.493	-440.798	-469.853	-426.368	-413.108	-406.673	-300.202	-338.423	-258.473	-190.222	-228.248	-288.502	-176.963	-207.968	-186.713
21.065	224.25	235.365	216.645	263.25	258.18	262.665	279.435	291.72	292.695	308.685	302.835	268.32	306.15	344.37	338.715	396.24	447.525	441.675	306.93	553.215	-0.975	-246.48	-590.07	-603.33	-476.19	-545.22	-415.155	-426.075	-420.81	-417.105	-410.865	-368.55	-441.675	-463.515	-467.61	-465.855	-473.655	-434.655	-409.695	-411.06	-308.295	-350.61	-259.545	-195.975	-221.715	-294.255	-185.445	-209.82	-191.88
21.1151	225.274	242.629	217.279	265.834	266.224	274.219	271.489	295.084	292.549	295.864	283.969	269.149	301.129	349.684	334.474	401.164	444.064	441.919	313.219	553.654	-7.94625	-249.746	-597.431	-606.401	-483.941	-576.566	-418.616	-429.536	-405.356	-400.481	-420.176	-363.236	-471.266	-468.731	-472.046	-479.456	-492.326	-432.851	-406.721	-402.821	-317.021	-336.716	-263.981	-208.991	-247.016	-290.111	-186.761	-205.871	-193.391
21.1651	231.758	242.483	227.858	266.273	277.387	275.438	262.762	277.387	289.283	292.598	284.798	273.877	304.103	355.387	331.403	399.458	446.648	443.333	312.098	517.238	-4.7775	-257.498	-609.863	-605.183	-488.377	-580.418	-430.268	-428.512	-419.348	-424.028	-418.567	-379.567	-455.228	-479.213	-475.507	-481.163	-487.403	-451.913	-412.523	-409.988	-320.678	-352.072	-269.588	-211.282	-242.483	-308.392	-202.898	-216.743	-206.018
21.2151	218.936	241.946	217.376	261.446	258.521	287.771	282.506	287.381	305.126	301.031	292.256	281.531	313.121	349.391	349.781	392.876	441.431	437.141	310.001	524.696	9.31125	-260.374	-611.569	-615.664	-494.374	-579.199	-423.199	-423.589	-419.494	-423.784	-429.244	-386.149	-452.839	-472.534	-480.334	-484.429	-481.894	-438.604	-415.009	-424.369	-332.719	-361.384	-270.904	-217.864	-245.944	-305.809	-203.044	-223.519	-211.039
21.2652	226.249	244.969	201.094	276.364	272.854	288.259	287.674	300.934	310.294	302.689	302.884	288.259	315.754	363.139	348.709	406.624	464.149	437.629	323.944	545.074	31.8338	-252.086	-620.441	-621.806	-506.366	-586.706	-430.901	-439.481	-421.736	-418.616	-438.116	-375.131	-447.281	-477.506	-486.476	-486.866	-477.116	-431.681	-424.271	-416.081	-318.971	-352.901	-282.701	-207.431	-241.556	-316.436	-210.746	-219.521	-212.501
21.3152	229.271	247.016	209.771	273.146	262.811	286.601	283.481	288.356	301.616	309.806	295.571	286.991	317.606	370.256	347.051	416.471	473.216	453.911	331.061	568.961	22.7662	-236.974	-632.239	-627.169	-510.364	-593.824	-433.729	-451.474	-438.214	-433.534	-436.459	-384.979	-465.319	-491.059	-498.859	-493.009	-496.129	-454.789	-437.434	-424.174	-319.849	-364.309	-281.824	-212.794	-244.774	-321.214	-205.774	-232.294	-207.529
21.3652	224.689	241.849	208.894	258.619	264.469	267.784	275.974	290.209	288.454	306.199	303.859	281.434	322.189	356.314	347.539	409.159	468.049	452.449	328.039	569.449	10.3838	-252.476	-635.261	-619.856	-529.181	-606.206	-433.241	-459.371	-435.971	-443.576	-444.551	-381.761	-483.356	-481.016	-491.546	-502.076	-512.801	-463.466	-425.051	-432.656	-325.211	-363.236	-274.316	-213.866	-253.646	-316.631	-200.801	-221.471	-208.211
21.4153	214.695	243.945	206.895	255.06	258.57	244.335	270.855	283.725	278.655	313.365	296.595	283.14	337.35	359.58	358.41	411.45	472.29	459.42	330.72	581.295	29.445	-247.455	-632.385	-616.98	-534.885	-604.89	-451.815	-450.06	-430.56	-445.185	-442.65	-395.46	-468.975	-489.84	-505.44	-490.035	-503.295	-462.735	-433.875	-431.145	-322.53	-374.79	-282.36	-214.305	-253.695	-332.475	-202.8	-225.03	-195.78
21.4653	212.55	237.51	187.2	250.185	245.31	236.535	258.765	286.845	273.975	316.485	294.06	284.895	326.43	372.255	356.265	407.94	477.75	461.76	329.94	577.59	18.135	-240.825	-655.005	-617.175	-535.275	-614.64	-471.315	-471.9	-440.895	-451.23	-447.33	-404.235	-476.58	-500.565	-519.285	-510.315	-517.92	-485.745	-449.67	-442.455	-329.355	-372.45	-291.33	-211.185	-268.905	-331.695	-210.21	-243.555	-225.615
21.5154	228.199	242.629	213.184	251.794	240.484	233.464	236.194	297.424	279.679	312.244	310.684	291.769	320.434	372.889	352.219	423.784	486.769	471.559	339.934	584.464	8.23875	-235.511	-651.056	-633.896	-535.226	-627.656	-464.051	-487.061	-445.916	-453.521	-440.651	-393.656	-495.056	-483.161	-513.386	-507.341	-516.506	-478.676	-448.451	-458.591	-339.446	-382.151	-296.156	-228.296	-254.036	-336.911	-215.036	-246.041	-223.031
21.5654	232.05	260.13	230.49	266.76	258.57	260.13	259.155	305.175	281.97	319.605	318.63	295.425	338.91	377.13	361.335	435.045	500.175	488.67	354.12	593.19	31.2	-231.465	-642.915	-644.28	-530.985	-625.95	-457.275	-472.29	-441.87	-460.2	-431.925	-394.095	-469.95	-485.94	-504.27	-501.735	-510.315	-462.93	-440.31	-452.4	-338.52	-392.925	-303.81	-217.815	-262.275	-313.95	-204.945	-234	-213.33
21.6154	245.895	261.495	232.83	268.71	266.76	269.88	254.865	306.54	298.155	321.555	318.24	287.625	341.835	363.285	369.525	413.205	475.605	468.78	334.815	595.335	18.915	-261.105	-658.905	-633.165	-555.555	-634.92	-480.48	-483.795	-445.575	-460.59	-435.24	-397.605	-496.47	-486.915	-524.355	-510.12	-520.26	-475.02	-454.35	-455.52	-348.66	-386.685	-301.665	-229.125	-275.145	-332.28	-221.13	-221.715	-223.86
21.6655	248.674	259.984	251.209	260.374	280.264	272.464	261.154	305.224	315.169	332.524	322.774	282.799	348.709	365.284	380.104	400.384	464.734	458.884	312.244	552.874	6.09375	-270.806	-661.196	-635.846	-557.651	-648.521	-469.901	-485.111	-450.596	-459.956	-444.161	-408.281	-504.026	-494.081	-524.696	-512.411	-517.481	-469.316	-453.521	-455.666	-366.551	-401.651	-316.046	-221.081	-287.771	-333.596	-214.841	-231.806	-216.791
21.7155	252.233	254.768	244.433	268.028	268.223	286.748	281.093	330.233	328.088	333.548	318.728	281.483	360.848	374.887	378.398	405.697	477.653	458.933	311.903	556.238	-1.6575	-255.548	-657.442	-627.023	-548.048	-637.358	-463.223	-481.358	-440.408	-450.743	-437.093	-399.262	-479.213	-492.278	-510.413	-513.923	-513.337	-460.493	-461.078	-456.007	-367.673	-393.218	-318.533	-232.928	-287.332	-338.618	-219.668	-238.778	-230.782
21.7655	245.066	255.986	245.846	286.991	263.591	294.206	282.506	331.646	338.471	337.301	333.011	297.716	355.436	389.756	387.416	431.486	492.911	476.726	328.526	578.906	19.8413	-256.084	-671.824	-619.759	-543.904	-645.889	-471.949	-482.284	-454.594	-453.229	-427.879	-401.554	-491.059	-499.639	-519.919	-521.479	-501.979	-466.489	-460.639	-453.619	-347.344	-405.454	-317.704	-244.579	-281.434	-328.624	-220.984	-236.974	-229.954
21.8156	251.94	260.715	240.045	286.845	272.025	297.57	292.89	341.25	342.42	345.15	331.695	310.05	359.19	395.07	397.02	440.7	497.055	491.595	342.81	572.325	41.925	-249.795	-654.81	-624.39	-549.9	-649.74	-458.055	-484.77	-438.36	-438.36	-436.605	-392.925	-484.575	-497.445	-518.505	-516.945	-515.97	-472.485	-473.655	-453.96	-366.405	-410.28	-310.05	-244.335	-280.605	-334.035	-224.25	-249.795	-224.445
21.8656	249.015	267.15	258.18	281.19	276.315	304.2	295.425	319.8	338.52	355.875	332.865	304.2	359.58	393.51	396.435	425.88	496.275	492.375	340.47	577.59	46.215	-255.255	-664.95	-620.685	-554.385	-664.17	-462.735	-486.135	-434.265	-444.015	-431.145	-371.475	-482.04	-494.715	-515.97	-512.46	-518.31	-465.075	-473.265	-457.08	-390.195	-421.2	-320.19	-239.655	-276.315	-337.935	-224.445	-242.775	-237.51
21.9156	258.326	277.631	256.376	295.571	288.551	321.116	300.056	349.976	349.391	364.211	340.226	316.241	362.456	397.751	377.861	441.626	499.931	482.186	347.051	556.676	48.5063	-248.089	-678.844	-637.699	-556.384	-655.054	-465.124	-485.209	-438.799	-428.854	-434.704	-382.444	-479.554	-490.864	-514.264	-518.554	-513.484	-460.444	-473.899	-458.494	-374.254	-414.034	-323.749	-241.849	-275.584	-351.634	-230.149	-254.524	-225.664
21.9657	279.094	290.404	258.034	311.074	284.749	330.964	299.179	345.199	347.539	366.064	347.929	317.704	374.059	399.019	386.539	444.259	492.034	487.354	335.254	529.084	42.3638	-249.161	-683.816	-636.041	-550.436	-675.821	-458.981	-487.646	-435.971	-439.286	-428.756	-388.001	-498.176	-501.296	-517.871	-516.896	-511.826	-477.701	-471.851	-454.886	-368.306	-415.691	-334.181	-258.326	-314.876	-343.346	-220.301	-253.646	-231.221
22.0157	279.825	279.825	274.17	323.7	305.955	330.33	317.46	362.7	361.92	370.89	365.04	314.34	384.93	400.335	398.775	454.935	502.905	505.44	326.235	516.945	30.42	-249.405	-676.26	-643.5	-557.505	-656.565	-455.325	-490.23	-448.11	-445.575	-426.27	-375.96	-498.225	-500.955	-524.355	-514.605	-513.045	-472.68	-473.265	-458.64	-399.75	-429.195	-331.695	-250.38	-287.625	-346.905	-229.905	-239.655	-236.34
22.0657	269.636	290.111	279.581	315.851	312.146	335.741	339.056	357.971	359.921	372.596	353.291	316.826	376.496	410.426	413.936	452.741	500.321	523.136	305.711	533.861	22.7662	-262.909	-683.914	-639.454	-561.844	-658.759	-461.809	-479.749	-440.554	-438.994	-442.894	-381.274	-489.304	-509.779	-534.934	-521.869	-525.574	-481.309	-475.654	-454.594	-387.514	-438.019	-337.984	-252.574	-291.769	-348.904	-239.509	-244.384	-223.909
22.1158	270.465	283.14	283.53	317.07	312.585	342.615	338.91	362.31	368.355	374.01	366.99	326.625	393.315	414.375	414.18	466.245	511.095	517.335	313.365	530.01	1.365	-251.94	-674.31	-619.515	-563.355	-663.195	-470.925	-492.57	-438.945	-446.16	-425.685	-380.64	-492.96	-507.975	-542.49	-528.255	-547.95	-497.445	-478.92	-463.905	-380.835	-419.25	-339.69	-237.12	-289.38	-357.63	-241.02	-253.11	-226.2
22.1658	284.213	291.233	269.978	322.627	307.808	338.228	342.713	363.577	363.382	363.773	357.923	320.873	377.812	413.887	417.398	462.053	507.683	510.998	309.368	544.342	-11.6025	-261.007	-683.768	-623.317	-557.798	-662.903	-461.858	-488.768	-432.998	-444.893	-435.728	-382.688	-488.377	-510.218	-542.393	-529.133	-536.933	-485.453	-493.252	-487.598	-389.708	-429.877	-345.053	-241.508	-290.843	-345.833	-234.877	-256.718	-220.448
22.2159	278.947	292.012	280.118	324.577	316.583	346.028	342.517	358.507	360.067	376.643	366.893	315.023	382.688	415.643	409.988	455.812	505.538	513.533	307.418	533.423	-19.7925	-282.848	-690.788	-636.188	-572.812	-684.548	-469.072	-498.713	-443.333	-453.863	-438.067	-384.637	-492.473	-518.798	-546.293	-534.592	-548.633	-500.858	-496.373	-485.648	-396.923	-430.072	-346.028	-245.993	-288.502	-356.363	-243.263	-258.668	-239.558
22.2659	274.755	289.575	288.795	325.26	313.755	350.22	340.275	364.065	355.485	388.245	373.815	328.575	391.365	424.32	411.645	466.05	516.165	521.625	316.095	551.85	-7.995	-292.305	-698.295	-664.365	-568.035	-687.765	-472.29	-495.495	-444.6	-447.33	-443.235	-390.975	-507.585	-520.65	-547.755	-550.875	-532.935	-515.385	-491.205	-488.28	-388.635	-433.29	-352.95	-243.945	-293.67	-354.51	-237.9	-270.075	-238.485
22.3159	277.729	291.769	273.049	329.599	323.749	347.734	330.574	349.489	359.629	378.154	379.129	325.504	394.534	419.104	419.494	478.969	526.939	529.474	327.259	578.614	-27.4463	-298.496	-702.341	-662.951	-562.916	-689.276	-452.741	-494.471	-430.316	-443.381	-434.021	-384.881	-506.951	-520.016	-549.656	-543.611	-538.346	-495.641	-492.326	-478.676	-388.781	-431.096	-343.931	-254.621	-280.946	-345.296	-236.096	-256.376	-218.936
22.366	295.279	302.689	285.529	329.209	309.319	347.344	350.854	352.804	364.309	376.594	362.944	341.299	383.419	436.459	413.644	485.404	537.274	532.204	337.204	579.979	-28.2263	-277.241	-700.391	-652.226	-574.616	-680.696	-449.036	-480.626	-432.851	-426.026	-433.631	-371.426	-501.296	-519.236	-552.776	-544.976	-542.441	-493.106	-486.086	-474.971	-390.926	-433.631	-341.591	-261.446	-294.011	-341.201	-239.606	-252.671	-226.931
22.416	294.353	305.468	288.308	330.428	324.577	342.908	345.248	365.918	365.333	368.452	367.868	335.498	378.398	442.942	417.202	487.988	537.908	533.618	332.572	591.923	-32.2725	-292.988	-704.048	-655.298	-582.562	-694.298	-460.688	-488.572	-429.877	-425.002	-430.268	-378.007	-507.877	-513.727	-559.942	-552.337	-554.288	-509.048	-481.358	-480.773	-393.413	-438.848	-347.392	-257.887	-298.447	-362.408	-245.603	-255.743	-243.263
22.466	303.956	319.556	308.636	341.786	336.521	353.486	354.656	371.426	375.521	388.586	380.786	342.176	396.386	449.426	427.586	495.836	543.221	548.681	342.371	609.131	-25.9838	-282.604	-711.994	-656.419	-568.864	-677.869	-448.744	-481.894	-425.929	-411.109	-438.799	-376.204	-516.214	-516.604	-565.744	-560.284	-553.459	-511.534	-486.769	-483.649	-386.929	-443.479	-354.754	-270.904	-296.059	-363.724	-262.909	-259.009	-242.629
22.5161	301.226	331.256	299.861	349.976	341.006	360.116	354.461	367.916	379.811	401.846	384.101	347.831	413.351	442.991	444.356	491.546	543.026	539.516	342.761	615.761	-23.4488	-279.484	-716.869	-681.379	-576.469	-686.059	-451.474	-489.304	-424.369	-419.884	-447.379	-373.864	-533.569	-524.599	-569.254	-557.554	-566.524	-524.599	-500.029	-496.909	-396.484	-448.159	-343.444	-279.874	-315.949	-365.284	-264.469	-263.494	-256.474
22.5661	304.736	325.406	305.906	346.271	337.691	349.391	343.931	371.621	359.921	389.561	373.376	343.346	413.741	445.916	426.611	502.271	554.336	538.931	345.881	607.961	-21.6938	-287.869	-727.594	-690.934	-592.849	-684.889	-455.569	-484.039	-431.584	-426.709	-440.554	-382.834	-520.309	-524.599	-568.864	-574.324	-552.679	-516.994	-503.149	-479.554	-408.379	-462.004	-358.459	-272.269	-331.549	-361.384	-261.739	-263.494	-251.014
22.6161	317.947	323.993	313.072	332.767	326.333	343.298	345.053	363.773	361.043	390.877	357.142	351.877	400.822	446.843	426.368	500.858	549.608	543.173	337.838	602.258	-17.0625	-289.478	-736.808	-703.268	-583.733	-697.613	-465.757	-491.303	-435.728	-428.708	-436.898	-375.473	-512.168	-530.108	-574.957	-578.663	-560.138	-518.993	-502.028	-487.598	-405.502	-443.918	-357.533	-279.142	-330.038	-372.353	-262.178	-264.908	-242.093
22.6662	330.476	327.356	328.916	340.421	316.826	337.691	346.271	357.386	369.086	396.776	364.796	342.761	402.431	439.091	440.651	499.151	546.536	549.071	340.031	598.601	-4.33875	-298.594	-736.759	-700.879	-592.069	-701.464	-454.204	-489.109	-426.904	-435.679	-433.924	-384.979	-514.654	-512.119	-567.694	-564.964	-559.504	-519.529	-484.429	-490.669	-393.559	-443.869	-371.134	-279.094	-313.024	-374.839	-258.424	-271.294	-248.674
22.7162	316.046	313.121	333.596	338.081	321.116	335.741	348.026	364.406	365.966	384.296	388.001	355.826	407.891	447.476	439.091	500.321	548.096	552.581	350.756	615.761	-7.65375	-295.864	-752.749	-706.339	-602.209	-715.114	-452.449	-483.649	-414.814	-428.854	-439.969	-380.299	-506.269	-517.774	-567.109	-560.869	-571.009	-526.549	-498.079	-499.444	-397.459	-438.214	-387.514	-284.749	-346.564	-369.574	-263.494	-273.439	-253.354
22.7662	308.149	312.244	324.139	338.569	313.024	360.994	351.439	377.374	379.519	412.669	394.534	360.604	424.369	457.519	462.004	506.659	559.504	560.479	362.359	614.299	-4.24125	-293.426	-758.696	-719.501	-600.746	-716.381	-455.471	-485.891	-417.056	-429.536	-437.726	-392.876	-515.141	-516.116	-578.126	-562.916	-577.541	-537.566	-499.151	-499.541	-404.381	-444.551	-374.741	-280.556	-343.346	-386.636	-269.246	-274.901	-250.136
22.8163	305.468	308.588	309.173	349.733	314.632	354.218	356.558	380.543	385.808	401.408	392.048	371.377	412.132	471.413	464.197	514.702	578.077	568.717	372.353	636.773	4.1925	-297.668	-754.748	-729.008	-596.993	-717.308	-452.108	-495.593	-426.562	-434.168	-427.538	-376.643	-505.148	-520.942	-587.048	-571.447	-580.028	-535.178	-504.173	-519.383	-406.868	-452.303	-363.968	-274.072	-316.973	-369.817	-276.023	-269.392	-255.743
22.8663	307.32	314.73	302.64	347.1	323.505	378.495	365.43	383.175	389.805	417.69	405.795	371.28	424.125	478.14	461.175	531.765	593.58	584.415	385.32	663.585	16.38	-285.87	-756.99	-703.56	-606.645	-727.935	-467.025	-496.665	-430.365	-441.87	-442.65	-374.985	-517.53	-524.16	-600.6	-585.39	-590.265	-547.17	-517.335	-522.6	-406.185	-455.715	-372.255	-274.755	-306.15	-372.645	-261.69	-275.925	-258.57
22.9164	298.789	300.154	302.299	348.709	318.874	378.349	365.089	401.944	402.724	413.449	407.599	383.809	426.709	483.649	474.094	535.519	603.769	606.304	389.269	677.089	11.3588	-287.771	-753.626	-701.366	-612.836	-735.881	-464.831	-496.226	-433.631	-440.651	-434.021	-374.546	-521.771	-529.961	-609.521	-590.411	-598.211	-563.891	-537.956	-532.886	-414.131	-459.956	-383.516	-285.236	-327.551	-383.126	-269.831	-286.406	-273.731
22.9664	328.38	323.7	307.71	346.125	301.08	367.38	379.47	408.33	396.63	421.2	407.355	382.2	424.71	486.135	476.775	536.055	608.01	615.42	395.07	696.54	-9.165	-286.26	-756.795	-714.285	-616.785	-732.42	-459.42	-498.03	-412.23	-436.8	-434.07	-366.6	-520.65	-526.695	-593.385	-586.56	-607.23	-549.315	-537.81	-533.325	-408.33	-475.215	-374.4	-285.48	-334.035	-383.37	-278.85	-299.715	-274.95
23.0164	322.53	321.36	343.785	347.88	321.75	382.395	369.33	402.675	401.895	426.465	401.895	385.905	438.75	484.38	483.21	539.565	611.13	615.615	402.675	708.045	10.14	-285.675	-756.6	-720.72	-608.4	-735.54	-467.025	-494.91	-418.08	-430.17	-435.045	-362.7	-509.925	-535.275	-598.065	-592.02	-602.355	-552.045	-529.62	-529.62	-428.415	-480.285	-378.3	-281.385	-337.74	-384.735	-278.07	-297.57	-267.345
23.0665	324.48	328.38	331.89	358.41	324.285	380.445	363.675	404.235	405.6	420.225	414.57	382.98	431.925	480.285	463.515	538.98	611.325	601.38	389.61	696.93	8.58	-290.355	-761.085	-710.385	-608.595	-751.53	-461.175	-501.93	-423.345	-437.97	-435.24	-371.865	-535.86	-537.225	-596.895	-590.46	-601.38	-554.385	-539.175	-527.28	-434.265	-486.525	-378.69	-286.455	-340.08	-392.925	-283.725	-296.01	-270.855
23.1165	321.653	331.012	340.373	356.363	330.233	380.543	380.933	401.018	404.528	429.877	417.788	382.298	431.243	485.062	464.197	548.633	619.418	607.327	402.773	685.523	23.8875	-290.452	-772.493	-712.822	-610.058	-745.388	-459.908	-505.928	-419.543	-433.583	-437.483	-366.893	-530.108	-535.567	-598.553	-585.293	-602.842	-563.842	-536.153	-545.903	-429.098	-505.343	-383.858	-300.007	-338.033	-409.403	-296.303	-296.303	-281.483
23.1665	334.376	340.031	318.386	352.901	326.186	379.226	372.011	400.871	399.311	420.956	406.721	397.556	427.196	493.496	465.806	554.336	625.121	625.511	410.426	680.111	16.7213	-289.234	-765.814	-714.334	-622.879	-741.829	-461.029	-492.229	-423.199	-435.289	-438.214	-366.844	-534.934	-545.269	-600.064	-593.434	-612.739	-550.729	-541.954	-558.139	-439.579	-511.144	-382.444	-304.444	-352.414	-409.939	-297.229	-306.979	-281.044
23.2166	354.51	361.725	335.595	390.78	359.385	380.055	379.665	412.815	409.89	435.63	408.525	413.79	459.615	506.805	485.55	574.86	645.645	627.51	428.805	705.9	25.35	-277.095	-771.81	-719.55	-622.245	-738.66	-473.07	-494.325	-415.545	-437.58	-432.9	-358.41	-533.325	-540.15	-603.135	-577.395	-593.385	-566.085	-549.9	-551.265	-445.575	-520.845	-391.17	-307.515	-373.62	-398.97	-291.135	-297.18	-271.245
23.2666	377.618	372.938	361.043	390.683	364.942	386.197	391.853	405.308	407.257	429.877	404.918	404.528	443.137	500.273	482.333	568.717	645.548	629.363	429.293	729.008	40.2675	-289.478	-784.582	-712.433	-628.192	-747.728	-482.723	-503.783	-419.153	-436.703	-442.163	-366.697	-523.868	-531.863	-613.957	-597.773	-613.957	-574.178	-538.688	-543.562	-466.538	-487.598	-414.278	-313.463	-395.363	-405.113	-291.233	-301.178	-278.947
23.3166	376.35	383.175	374.205	393.315	368.94	402.285	395.265	409.11	413.205	447.135	416.52	398.97	440.505	499.59	473.655	561.6	646.62	633.36	435.24	748.995	29.64	-297.57	-775.905	-745.485	-623.61	-752.895	-479.115	-500.565	-426.66	-445.38	-438.555	-375.765	-531.375	-529.23	-612.495	-608.205	-613.665	-565.5	-535.08	-540.93	-452.985	-492.96	-412.23	-312.195	-381.615	-392.34	-296.79	-305.76	-274.17
23.3667	377.569	372.304	366.649	389.659	375.619	401.164	393.559	421.639	416.179	441.139	425.539	400.969	443.674	502.174	479.944	567.109	644.719	616.834	428.269	748.849	30.2737	-301.421	-781.706	-749.921	-633.506	-779.171	-475.556	-507.731	-438.896	-437.141	-446.501	-376.496	-536.786	-526.841	-605.426	-584.366	-614.201	-561.941	-534.251	-539.516	-446.501	-475.946	-411.206	-303.566	-369.866	-404.381	-292.841	-298.301	-285.236
23.4167	350.123	361.238	377.812	379.958	370.598	391.072	390.683	411.353	415.252	434.168	410.377	388.733	440.993	485.257	468.877	560.138	633.653	614.347	427.733	734.858	24.8625	-307.808	-787.118	-758.648	-643.403	-785.168	-493.447	-511.583	-443.137	-444.697	-452.692	-379.958	-540.832	-543.173	-619.613	-611.812	-619.808	-581.197	-544.148	-550.192	-445.283	-476.483	-400.627	-302.153	-358.312	-409.988	-286.358	-297.473	-279.338
23.4667	350.805	365.04	338.52	380.445	361.14	398.19	386.49	403.455	405.99	429.975	410.085	391.56	426.855	486.525	455.13	561.99	645.06	630.435	433.68	745.68	18.525	-315.705	-796.77	-753.285	-647.79	-795.21	-483.21	-518.505	-448.695	-454.35	-452.01	-383.37	-539.37	-545.805	-636.675	-614.25	-625.365	-569.4	-545.415	-560.82	-432.12	-469.755	-385.32	-320.58	-369.33	-405.015	-300.885	-310.44	-276.315
23.5168	351.829	354.559	350.854	375.424	358.849	379.129	380.104	405.259	400.189	416.374	419.884	391.414	438.019	485.404	468.244	565.549	643.354	631.849	428.074	742.414	15.4538	-316.046	-790.091	-748.751	-644.036	-784.046	-485.111	-518.651	-441.431	-452.741	-463.271	-378.056	-546.536	-549.656	-617.711	-603.476	-624.536	-579.101	-560.966	-573.056	-424.661	-476.921	-383.906	-316.826	-368.891	-404.966	-291.281	-311.171	-282.311
23.5668	340.324	352.024	327.259	352.804	342.664	373.864	377.374	391.804	402.139	422.419	418.714	399.214	439.189	490.864	477.994	564.964	644.914	629.509	438.409	740.464	17.2088	-311.951	-788.141	-748.556	-645.011	-784.046	-488.036	-514.166	-440.261	-440.066	-451.376	-376.301	-540.296	-546.536	-618.296	-611.276	-622.976	-572.861	-560.186	-580.466	-432.461	-487.841	-387.611	-305.906	-362.651	-407.306	-303.371	-300.641	-284.846
23.6169	345.442	341.153	325.553	355.973	345.637	381.908	372.938	413.887	409.012	423.248	419.738	392.243	439.238	497.738	478.822	557.602	643.988	626.827	433.583	740.123	20.1825	-315.608	-809.543	-762.158	-648.082	-779.513	-506.317	-513.337	-435.533	-447.038	-454.447	-379.373	-542.783	-554.483	-636.773	-613.957	-634.628	-589.582	-566.378	-591.533	-452.887	-490.132	-401.798	-320.678	-364.748	-416.812	-305.468	-300.788	-302.543
23.6669	346.076	338.276	342.956	366.746	354.266	380.396	373.961	418.616	398.921	438.896	431.681	391.706	444.746	497.396	505.391	556.286	637.406	620.051	431.876	734.126	26.4713	-314.974	-804.814	-757.429	-653.104	-787.264	-490.864	-519.724	-447.574	-449.134	-457.324	-381.469	-532.204	-544.879	-632.824	-622.099	-622.489	-588.559	-569.644	-577.249	-458.104	-506.269	-413.254	-323.359	-371.524	-432.169	-325.894	-323.359	-301.519
23.7169	340.275	351.195	353.145	364.065	355.095	385.125	373.62	410.865	412.425	435.825	425.49	407.94	451.815	498.81	484.575	563.94	647.205	620.88	438.75	730.275	36.075	-308.295	-808.47	-782.73	-661.44	-786.825	-506.805	-528.84	-448.5	-456.3	-458.64	-401.31	-544.83	-556.335	-637.845	-614.64	-630.045	-588.9	-570.96	-579.735	-476.19	-503.88	-402.675	-329.745	-366.405	-436.02	-332.085	-337.545	-308.295
23.767	332.719	349.684	341.299	348.124	344.809	373.864	371.524	394.339	415.984	427.684	415.399	402.919	430.609	503.734	485.599	566.329	651.934	628.729	440.749	732.274	35.7338	-317.996	-815.051	-794.186	-667.436	-801.596	-513.776	-547.316	-465.221	-467.951	-471.851	-393.071	-554.141	-555.896	-640.721	-627.461	-636.431	-587.486	-575.006	-579.491	-475.361	-518.846	-418.811	-335.936	-358.166	-436.166	-332.231	-335.351	-310.586
23.817	334.035	360.945	336.375	366.795	351.39	380.64	375.765	413.01	409.695	433.875	417.885	399.555	443.625	502.125	489.255	571.155	653.445	639.6	440.115	734.37	42.705	-318.435	-815.49	-784.095	-676.845	-798.72	-517.335	-534.69	-459.225	-468.195	-481.065	-390.39	-562.575	-563.94	-637.65	-608.01	-633.36	-592.995	-575.25	-576.81	-472.095	-521.235	-415.935	-327.795	-362.7	-429.585	-328.575	-338.325	-295.815
23.867	345.979	363.724	361.969	379.714	373.864	393.169	383.419	415.204	429.829	454.399	442.894	415.789	458.299	510.169	493.204	587.194	659.734	651.934	442.894	749.434	34.5637	-310.196	-814.271	-776.051	-676.991	-810.176	-512.996	-543.221	-461.321	-457.811	-462.296	-394.436	-540.686	-556.481	-642.671	-617.321	-647.936	-585.536	-564.476	-564.281	-473.021	-502.466	-409.451	-325.991	-361.871	-420.176	-319.166	-333.011	-297.326
23.9171	367.916	376.301	363.431	381.761	383.906	398.141	389.171	413.741	423.296	439.481	431.876	406.916	440.846	509.876	502.076	580.856	659.246	659.636	442.406	741.341	36.2212	-312.439	-821.974	-766.204	-671.629	-809.884	-508.024	-540.784	-455.569	-460.444	-472.534	-394.534	-543.319	-557.749	-642.964	-623.269	-637.894	-568.279	-561.259	-553.849	-469.999	-493.984	-408.769	-321.019	-368.209	-426.514	-312.634	-322.969	-293.914
23.9671	382.298	392.243	377.618	381.713	390.488	401.018	397.507	425.002	423.053	439.822	448.793	408.623	457.958	516.653	491.498	585.097	661.538	639.308	448.988	740.707	34.4175	-319.702	-822.023	-790.628	-688.837	-826.118	-511.192	-546.293	-447.428	-464.783	-453.473	-390.877	-535.567	-552.923	-641.842	-625.268	-643.013	-586.852	-568.133	-561.697	-461.273	-485.257	-410.183	-303.713	-371.768	-410.377	-314.632	-322.043	-289.478
24.0171	376.35	382.2	368.355	395.85	382.005	409.11	409.695	432.315	417.105	450.84	440.115	406.185	467.61	521.04	498.03	583.245	655.98	639.795	439.335	735.15	12.48	-325.845	-827.775	-812.37	-687.96	-824.46	-519.48	-546	-448.695	-476.19	-477.165	-405.21	-547.365	-564.72	-644.67	-645.06	-644.28	-587.925	-571.545	-564.915	-469.17	-509.535	-413.595	-322.725	-371.085	-415.935	-316.875	-329.55	-294.255
24.0672	371.67	380.25	376.155	393.12	403.065	405.21	405.6	422.175	433.095	457.08	437.19	406.575	467.415	509.73	507.78	582.075	659.49	656.955	427.245	715.455	13.26	-333.255	-828.945	-785.655	-674.31	-822.51	-524.16	-550.875	-466.44	-477.75	-466.05	-407.16	-550.095	-562.965	-656.76	-638.625	-648.18	-579.735	-555.945	-562.575	-470.925	-509.535	-399.36	-323.895	-354.315	-414.96	-314.145	-320.97	-296.205
24.1172	363.382	372.743	371.377	408.038	398.093	409.793	413.303	436.118	441.773	438.067	442.748	403.748	464.783	512.753	485.062	586.462	653.347	645.743	422.468	730.567	26.8125	-326.333	-818.317	-791.212	-668.363	-822.803	-522.503	-552.727	-464.393	-485.453	-473.168	-412.718	-556.628	-566.572	-648.668	-642.038	-644.378	-575.738	-557.602	-562.087	-471.608	-496.567	-409.208	-324.968	-360.262	-407.257	-305.273	-294.353	-289.673
24.1673	374.4	379.86	368.55	391.95	377.715	409.89	393.12	411.645	423.54	425.1	426.855	406.185	452.4	518.7	489.84	590.265	655.98	654.225	416.715	714.09	25.35	-337.155	-826.215	-791.7	-695.565	-819.975	-521.235	-550.875	-477.945	-479.7	-480.09	-415.74	-561.21	-571.935	-647.985	-633.945	-645.84	-586.755	-575.25	-563.94	-464.685	-509.145	-414.765	-332.865	-361.92	-422.175	-321.165	-313.56	-304.005
24.2173	377.228	387.173	378.398	383.858	364.748	402.577	395.168	420.908	422.077	440.408	432.608	406.868	463.223	507.488	499.298	586.852	652.567	642.428	413.303	686.692	7.8975	-339.788	-824.947	-801.353	-676.748	-818.707	-518.798	-554.092	-475.703	-481.748	-490.328	-418.567	-549.803	-573.398	-657.248	-640.868	-646.913	-587.633	-568.327	-565.207	-460.688	-493.643	-414.863	-325.163	-370.598	-423.637	-304.103	-325.942	-291.428
24.2673	369.866	382.931	376.301	382.736	366.551	392.291	387.221	410.036	416.276	442.601	422.906	403.601	448.841	519.236	502.856	594.506	652.031	650.471	417.056	679.916	-8.04375	-339.349	-827.629	-810.079	-678.844	-819.049	-523.039	-558.334	-476.239	-485.794	-473.509	-416.569	-556.189	-570.229	-656.809	-634.774	-646.474	-602.209	-571.594	-578.809	-476.044	-502.564	-425.539	-331.549	-385.759	-426.709	-328.819	-321.214	-293.329
24.3174	371.719	384.589	384.004	394.534	384.394	398.044	397.849	413.449	430.024	445.234	430.804	417.154	460.249	533.179	499.444	598.894	660.514	652.519	432.364	733.054	1.60875	-334.181	-832.016	-808.031	-685.571	-814.661	-523.331	-560.186	-471.461	-478.676	-477.116	-401.846	-558.236	-558.041	-653.006	-628.436	-644.426	-599.771	-576.566	-591.971	-482.381	-504.416	-417.251	-343.931	-385.856	-432.851	-320.531	-322.676	-308.246
24.3674	379.567	390.683	384.442	400.822	388.928	407.257	420.127	433.387	427.733	474.338	449.768	428.123	477.653	538.102	505.343	609.863	672.457	663.097	441.773	744.217	16.0875	-319.702	-813.053	-798.623	-676.358	-812.467	-519.188	-545.123	-458.348	-479.213	-478.433	-403.163	-556.628	-556.433	-644.378	-620.978	-639.308	-586.268	-560.332	-573.008	-484.088	-499.688	-411.743	-334.132	-374.303	-439.822	-335.108	-344.273	-310.928
24.4174	369.623	398.288	381.127	406.478	384.248	415.058	420.908	424.028	424.613	463.418	434.947	408.233	472.778	525.817	501.053	595.433	661.928	647.108	418.762	732.518	23.1075	-330.428	-819.488	-800.572	-681.428	-808.763	-528.743	-561.113	-469.463	-482.528	-482.528	-430.072	-570.082	-561.503	-657.638	-630.143	-653.738	-590.558	-565.013	-570.278	-482.723	-508.463	-418.958	-340.762	-381.518	-450.938	-340.762	-344.077	-315.608
24.4675	370.159	388.684	377.959	405.454	388.294	409.159	420.079	436.264	414.229	455.179	450.109	407.209	479.944	528.499	512.899	597.334	656.419	659.149	423.589	717.454	-1.51125	-335.936	-823.241	-817.976	-695.711	-815.051	-533.861	-552.581	-472.826	-486.866	-484.331	-426.416	-548.486	-554.531	-643.061	-628.046	-646.571	-586.121	-559.991	-572.276	-476.921	-504.026	-420.956	-345.686	-376.301	-441.236	-318.386	-334.376	-311.561
24.5175	366.941	388.001	364.601	408.281	387.221	391.706	404.771	424.271	422.516	452.741	454.886	405.356	482.771	528.596	505.391	592.946	653.786	650.276	415.886	707.801	6.38625	-338.569	-820.804	-808.129	-689.959	-819.634	-532.204	-572.569	-466.684	-480.139	-470.974	-408.769	-566.914	-552.679	-634.384	-624.049	-656.419	-581.539	-554.434	-568.084	-476.824	-493.594	-423.784	-346.369	-385.564	-437.434	-316.924	-326.284	-309.904
24.5675	373.815	388.635	368.94	395.07	403.26	385.515	403.26	426.855	426.855	460.785	451.425	389.22	475.605	516.165	524.16	574.47	637.065	647.205	382.785	689.91	7.605	-355.29	-824.46	-800.28	-687.57	-805.935	-522.795	-559.065	-461.76	-478.725	-478.92	-404.04	-546.585	-554.385	-633.75	-619.905	-646.425	-575.445	-553.41	-562.77	-478.14	-492.96	-422.955	-350.415	-388.05	-434.265	-319.02	-321.555	-305.955
24.6176	387.952	401.798	375.863	412.523	405.697	389.123	393.803	421.688	408.233	458.153	433.583	399.458	468.293	514.702	513.533	572.812	632.288	641.258	377.228	680.648	-37.5375	-359.678	-827.288	-779.707	-677.528	-798.623	-520.748	-544.928	-469.072	-472.387	-476.288	-405.308	-530.303	-546.097	-630.533	-612.788	-630.728	-576.128	-552.727	-551.558	-476.678	-496.958	-424.418	-355.778	-381.713	-435.338	-333.158	-332.963	-309.757
24.6676	380.64	403.26	381.225	403.455	395.655	395.85	394.29	427.05	407.94	458.445	444.405	392.73	472.29	514.02	511.485	569.985	619.32	640.38	358.995	663.585	-85.8	-376.935	-836.16	-784.485	-684.06	-811.59	-524.745	-557.7	-468.39	-471.9	-458.055	-413.205	-524.745	-543.66	-631.02	-601.965	-631.8	-565.11	-540.345	-545.805	-479.31	-494.13	-434.46	-353.925	-389.61	-449.28	-329.355	-356.265	-318.63
24.7176	382.151	399.701	375.326	412.376	394.046	426.416	405.746	437.921	429.536	450.401	437.531	391.121	470.486	521.966	518.066	578.321	629.216	639.161	359.726	638.966	-68.2987	-376.594	-838.939	-810.469	-682.744	-817.684	-531.424	-563.209	-469.024	-464.344	-466.099	-410.914	-532.399	-545.269	-646.084	-626.389	-635.359	-574.129	-560.089	-557.944	-470.974	-497.299	-424.369	-359.629	-380.299	-440.359	-341.689	-347.734	-321.799
24.7677	385.808	411.158	388.343	415.838	400.238	423.637	424.223	450.353	448.403	456.007	448.403	396.728	474.728	524.062	517.628	583.733	641.452	656.663	372.743	669.728	-68.3475	-378.007	-841.327	-827.483	-684.743	-812.273	-525.817	-572.033	-480.773	-487.793	-470.048	-404.528	-535.763	-541.613	-648.082	-634.238	-649.058	-581.977	-549.023	-551.168	-476.678	-496.762	-427.148	-355.192	-385.418	-448.793	-345.248	-340.762	-331.012
24.8177	384.442	411.158	386.978	419.348	393.608	440.213	444.697	444.697	447.817	463.613	445.478	408.817	472.778	538.102	521.918	587.438	652.567	654.128	392.048	698.003	-58.2075	-369.817	-839.378	-842.498	-681.038	-815.587	-523.868	-565.013	-461.858	-479.603	-465.953	-399.848	-525.623	-539.077	-642.233	-621.368	-656.467	-582.758	-543.758	-552.337	-483.502	-496.958	-438.848	-359.483	-386.002	-444.893	-333.353	-345.248	-325.163
24.8677	392.925	408.33	387.855	420.42	404.82	434.655	449.865	440.115	454.935	443.82	441.675	418.08	466.05	541.125	514.02	597.285	652.47	661.05	393.12	709.41	-38.805	-359.775	-841.035	-837.915	-677.43	-816.27	-518.115	-566.865	-473.85	-488.475	-481.065	-405.21	-550.875	-553.995	-645.645	-620.295	-651.105	-584.025	-546.975	-556.725	-497.055	-516.36	-446.745	-361.53	-394.68	-453.57	-342.81	-362.115	-326.43
24.9178	384.101	411.401	389.951	427.781	416.666	437.726	449.426	431.486	456.446	440.456	440.456	411.986	476.726	538.151	510.656	599.771	653.396	661.781	401.261	694.541	-19.3538	-352.414	-837.964	-827.629	-673.189	-803.449	-531.619	-564.964	-476.824	-481.309	-477.799	-403.504	-531.814	-545.464	-640.234	-621.124	-651.934	-588.754	-555.019	-569.644	-480.139	-498.664	-431.194	-358.654	-396.484	-455.374	-333.889	-378.544	-332.719
24.9678	394.973	404.528	392.243	415.447	411.743	429.488	448.598	419.348	450.938	455.033	446.453	418.373	478.822	543.368	529.133	597.188	654.518	651.398	394.583	703.268	-6.9225	-352.658	-836.648	-820.462	-682.988	-809.153	-534.008	-561.113	-470.048	-477.653	-475.898	-397.898	-522.308	-548.633	-638.138	-630.337	-652.567	-573.592	-559.553	-562.673	-495.007	-497.738	-426.757	-377.033	-392.243	-453.863	-334.327	-370.793	-334.327
25.0179	385.856	404.381	403.601	417.446	421.346	425.246	433.241	443.381	446.111	453.521	450.596	412.961	470.486	532.496	515.336	598.406	655.541	668.801	404.771	716.771	-11.7488	-354.169	-841.084	-808.714	-684.304	-808.909	-530.839	-566.719	-467.269	-478.384	-471.949	-406.624	-526.549	-542.539	-637.504	-625.609	-636.724	-574.324	-558.334	-555.019	-489.499	-501.784	-430.414	-374.254	-403.504	-454.204	-357.289	-363.724	-337.594
25.0679	391.072	409.403	402.382	429.098	416.033	429.488	431.243	438.067	451.132	457.958	450.158	419.543	471.998	535.178	508.853	587.827	651.008	662.903	410.572	725.108	-13.1625	-357.142	-842.888	-827.678	-681.623	-808.763	-530.498	-558.383	-462.637	-469.268	-464.197	-407.062	-519.967	-541.808	-627.998	-616.883	-628.192	-576.908	-540.638	-547.852	-476.483	-493.447	-436.312	-360.458	-408.428	-448.403	-348.562	-373.523	-337.447
25.1179	373.571	397.556	387.611	423.296	409.061	419.786	451.376	441.821	449.036	450.206	446.501	418.226	474.386	536.591	514.556	597.821	653.981	649.886	407.696	704.681	-16.8188	-357.484	-859.609	-854.344	-682.744	-793.699	-541.174	-574.324	-453.034	-481.504	-454.204	-394.534	-531.619	-554.824	-634.189	-622.489	-633.409	-582.709	-545.854	-547.804	-485.794	-490.864	-436.849	-365.089	-400.384	-458.689	-347.929	-372.889	-335.254
25.168	369.379	394.144	361.384	416.764	420.469	418.909	442.699	427.099	446.209	471.559	449.524	417.544	479.164	530.644	518.359	593.629	644.329	640.039	406.234	703.414	-8.14125	-362.261	-869.066	-857.366	-691.616	-813.881	-540.296	-564.476	-474.776	-476.531	-459.956	-406.136	-528.791	-542.636	-630.971	-610.496	-634.091	-562.916	-546.926	-552.386	-480.821	-498.176	-430.706	-366.161	-411.791	-465.026	-359.921	-371.621	-338.471
25.218	381.079	413.059	376.399	421.639	422.809	421.054	453.619	439.384	448.549	465.319	443.869	421.249	487.939	524.209	528.694	591.484	640.429	643.939	397.069	676.309	3.94875	-372.401	-881.936	-879.596	-696.686	-823.631	-545.951	-577.346	-482.381	-488.231	-475.556	-394.241	-538.736	-539.711	-629.606	-610.691	-627.656	-567.596	-543.026	-552.581	-480.626	-485.891	-432.071	-375.911	-407.306	-464.441	-356.801	-356.411	-345.881
25.268	375.911	409.841	371.231	441.431	421.736	440.651	452.546	441.626	460.541	452.156	455.081	413.546	486.476	528.206	523.916	594.701	642.476	653.201	402.431	667.241	-1.99875	-362.749	-889.249	-876.379	-698.734	-828.604	-548.194	-572.374	-458.494	-479.164	-466.099	-403.309	-534.349	-541.564	-617.809	-597.724	-634.579	-573.739	-551.899	-546.634	-480.529	-477.799	-425.929	-369.379	-416.959	-461.224	-358.849	-355.924	-345.589
25.3181	388.684	407.794	381.469	442.504	421.834	432.754	448.354	433.924	440.164	463.954	448.159	405.259	480.529	530.254	521.869	601.039	647.449	653.884	421.444	691.714	23.6438	-349.001	-890.711	-877.841	-711.311	-841.376	-559.016	-589.436	-471.851	-486.866	-470.291	-415.691	-516.896	-534.836	-616.931	-606.401	-634.481	-576.566	-572.081	-565.646	-480.431	-497.006	-430.706	-370.646	-405.941	-468.926	-372.206	-362.261	-357.386
25.3681	405.795	422.37	407.355	443.82	429.975	430.56	444.99	462.93	461.76	476.19	471.9	433.29	490.62	547.95	540.54	622.44	669.045	661.245	448.305	723.84	24.765	-327.21	-889.59	-874.38	-715.26	-836.55	-545.61	-596.7	-466.83	-483.015	-456.495	-406.38	-521.43	-529.62	-614.25	-611.13	-629.07	-560.04	-561.6	-539.955	-488.67	-486.525	-425.49	-371.085	-394.485	-464.685	-353.925	-389.415	-347.88
25.4181	406.77	421.2	394.485	437.58	440.115	445.575	453.57	445.77	460.59	471.51	481.455	442.455	493.935	560.235	536.835	628.095	682.305	655.395	466.05	746.655	47.775	-317.265	-897.585	-882.96	-717.6	-836.745	-553.605	-592.995	-465.66	-480.87	-448.11	-406.185	-517.92	-523.185	-616.59	-595.725	-631.215	-559.65	-552.63	-541.71	-485.55	-490.23	-421.005	-371.28	-407.355	-448.305	-373.815	-370.11	-339.69
25.4682	408.769	427.099	396.094	430.609	431.584	441.139	433.729	447.184	453.229	464.149	452.059	431.974	477.994	542.149	510.754	616.834	674.749	665.974	464.149	776.539	49.5787	-336.521	-912.746	-873.356	-730.031	-837.476	-573.251	-595.481	-482.186	-500.321	-467.756	-422.711	-512.411	-543.221	-623.951	-600.161	-624.926	-574.226	-578.906	-566.621	-500.516	-517.676	-447.476	-380.786	-419.201	-477.506	-376.301	-380.591	-345.881
25.5182	407.648	433.583	400.433	438.458	435.533	440.018	453.083	448.598	466.343	472.192	466.343	430.853	483.113	543.758	530.888	607.717	670.702	650.423	466.733	775.613	59.5725	-330.233	-922.058	-880.523	-736.028	-847.373	-563.258	-606.938	-492.278	-500.273	-464.393	-420.322	-529.523	-529.913	-624.488	-614.933	-642.817	-567.158	-574.567	-564.233	-511.388	-523.673	-454.252	-393.803	-425.393	-471.413	-368.648	-374.108	-339.398
25.5682	418.811	430.511	406.331	442.796	450.206	439.091	468.536	464.441	470.096	482.966	476.141	446.696	493.691	556.871	538.346	621.221	682.451	661.196	487.451	789.116	70.9313	-311.854	-895.684	-866.239	-719.404	-847.909	-562.039	-595.774	-478.384	-479.554	-464.149	-400.579	-518.359	-530.839	-612.544	-596.944	-625.219	-562.039	-556.969	-555.214	-499.249	-501.394	-428.854	-384.394	-402.919	-453.814	-358.849	-351.829	-339.934
25.6183	412.961	419.201	412.766	453.521	437.336	440.651	451.961	464.441	475.166	478.871	458.981	434.411	499.541	543.026	525.866	603.671	666.266	653.981	454.886	780.926	79.1213	-332.719	-905.239	-858.439	-719.599	-846.349	-555.604	-599.479	-469.414	-485.599	-466.489	-389.854	-521.284	-527.914	-613.714	-592.069	-631.849	-561.454	-565.354	-551.704	-498.079	-505.099	-430.414	-378.544	-412.864	-468.049	-359.434	-359.434	-336.424
25.6683	412.132	432.998	414.668	447.817	438.653	444.893	452.498	453.083	459.713	476.483	474.143	427.928	488.768	531.278	521.918	589.582	648.863	634.043	433.192	736.028	50.0175	-331.012	-905.678	-853.223	-721.793	-844.447	-555.653	-590.947	-461.078	-481.553	-453.863	-391.658	-514.312	-536.153	-612.202	-589.778	-635.018	-570.278	-552.533	-541.418	-495.788	-486.233	-427.733	-384.053	-412.132	-470.632	-364.942	-347.783	-342.908
25.7184	419.835	436.41	417.105	448.305	432.705	433.875	451.035	469.755	467.22	471.9	453.96	424.905	483.6	524.94	522.6	588.705	641.55	638.625	408.135	709.215	11.7	-344.175	-917.865	-887.055	-728.715	-843.57	-561.21	-607.62	-465.855	-481.845	-465.075	-394.095	-505.83	-521.82	-609.96	-585	-617.175	-553.41	-547.17	-526.695	-480.48	-492.96	-430.95	-381.225	-409.305	-472.095	-371.475	-353.73	-342.225
25.7684	418.275	440.31	414.96	443.625	443.235	442.65	458.25	453.96	460.395	473.46	455.325	412.62	487.11	516.945	534.105	573.69	631.995	630.63	391.365	695.76	-31.785	-358.02	-918.255	-897.585	-724.23	-837.915	-554.97	-611.13	-458.835	-477.945	-456.69	-385.125	-506.61	-530.985	-601.38	-588.12	-617.955	-555.555	-545.025	-520.065	-492.96	-477.75	-418.86	-373.425	-405.6	-464.685	-361.335	-356.85	-346.125
25.8184	408.233	430.853	410.768	443.137	416.618	440.018	455.618	455.423	453.473	473.752	468.293	415.058	484.478	521.138	519.967	580.222	623.123	638.332	384.833	692.347	-37.5375	-368.257	-929.663	-876.817	-727.447	-850.298	-560.722	-616.883	-459.127	-482.918	-446.062	-389.708	-501.053	-521.918	-607.913	-582.952	-612.008	-541.613	-545.707	-526.403	-486.233	-467.708	-428.708	-376.252	-416.812	-455.618	-366.893	-353.827	-356.363
25.8685	399.555	411.06	412.035	428.415	440.31	434.07	458.445	451.815	458.445	472.29	470.925	409.305	487.305	519.87	515.775	572.91	620.1	634.725	380.055	684.645	-37.245	-376.74	-926.835	-882.96	-727.74	-857.415	-555.555	-593.58	-457.86	-470.34	-453.18	-372.06	-498.225	-506.805	-602.55	-577.395	-613.665	-547.365	-553.8	-536.445	-478.14	-472.875	-429.78	-370.695	-414.18	-465.075	-357.63	-349.83	-338.91
25.9185	399.604	407.794	387.124	417.544	414.424	433.144	449.329	450.499	452.059	471.949	472.534	402.334	479.749	522.844	515.044	573.154	619.174	636.919	385.174	688.204	-62.3513	-382.151	-939.266	-883.691	-718.916	-852.686	-557.651	-601.916	-469.316	-474.386	-450.011	-385.076	-479.261	-498.761	-592.946	-578.711	-609.521	-540.296	-545.951	-520.211	-479.066	-478.676	-436.556	-384.491	-403.991	-465.416	-368.501	-365.576	-335.351
25.9685	398.873	403.748	387.757	415.838	415.252	434.558	423.442	444.893	449.768	466.538	462.442	415.252	488.377	528.352	525.038	580.028	628.778	641.062	396.923	703.462	-37.9275	-389.708	-940.973	-894.562	-750.263	-855.562	-574.567	-613.567	-464.002	-480.968	-443.333	-409.012	-493.643	-511.388	-592.702	-586.852	-611.618	-553.898	-542.783	-525.233	-489.743	-488.377	-433.192	-380.543	-411.743	-468.488	-366.308	-366.697	-343.882
26.0186	400.14	405.6	391.755	410.67	417.3	414.765	417.495	443.625	438.75	470.925	460.98	405.21	490.23	520.26	517.725	576.225	618.54	624.39	392.145	692.835	-36.27	-397.41	-934.05	-903.435	-742.365	-866.97	-572.52	-616.785	-471.51	-484.965	-457.665	-395.46	-498.615	-508.365	-597.48	-583.83	-616.59	-548.34	-554.385	-529.23	-477.165	-474.045	-427.05	-384.54	-425.1	-483.21	-365.235	-366.015	-336.18
26.0686	424.125	417.495	405.99	410.085	420.81	418.86	420.81	432.51	438.165	465.855	461.37	407.16	471.12	516.75	508.56	561.015	609.57	619.515	368.55	696.345	-28.275	-400.92	-933.66	-903.24	-742.17	-870.285	-585.39	-615.03	-469.56	-493.155	-444.795	-396.825	-502.71	-524.355	-590.265	-575.64	-611.13	-545.61	-542.1	-518.31	-465.075	-474.045	-427.245	-379.86	-412.035	-467.805	-365.235	-371.085	-334.62
26.1186	437.629	424.954	421.249	416.959	414.034	413.254	411.109	436.069	436.264	461.224	455.569	402.919	468.439	526.159	515.629	574.519	615.664	612.544	358.459	641.794	-65.6663	-386.636	-930.101	-907.481	-736.076	-874.331	-574.616	-629.996	-471.851	-493.106	-443.186	-402.626	-490.766	-514.556	-598.601	-573.251	-612.836	-550.826	-558.821	-538.541	-485.501	-479.456	-420.761	-386.441	-420.761	-467.366	-368.501	-370.061	-338.276
26.1687	412.864	398.629	403.699	406.819	406.234	400.189	412.084	434.314	446.404	465.709	446.989	409.744	469.414	541.564	510.949	597.139	632.824	644.719	384.589	661.294	-47.1412	-364.211	-934.781	-904.751	-745.241	-875.891	-569.936	-621.416	-473.021	-486.086	-452.741	-393.461	-493.496	-528.596	-597.041	-580.466	-626.876	-553.556	-569.546	-524.696	-511.631	-484.721	-433.241	-395.021	-434.996	-473.021	-360.116	-369.086	-327.161
26.2187	389.854	394.924	388.294	401.164	406.624	413.059	417.154	429.829	436.849	473.314	457.324	422.614	481.894	539.809	507.244	600.454	636.529	641.404	414.229	697.564	-4.04625	-355.826	-933.611	-909.236	-746.801	-884.471	-571.301	-619.076	-476.726	-492.911	-457.421	-400.091	-496.226	-531.521	-598.601	-574.811	-610.691	-543.611	-559.796	-536.006	-508.706	-474.971	-426.026	-394.241	-428.561	-480.236	-372.206	-365.576	-322.091
26.2688	393.998	392.438	389.512	405.308	400.433	417.202	424.808	424.613	438.653	472.778	457.567	435.143	471.023	535.763	511.583	610.447	652.178	627.998	446.843	726.668	38.9025	-346.613	-939.608	-900.998	-747.337	-884.228	-566.572	-610.837	-488.963	-491.108	-447.623	-388.733	-500.858	-512.363	-590.363	-570.472	-609.472	-532.837	-564.623	-540.832	-493.058	-474.143	-420.713	-386.393	-430.268	-465.562	-368.648	-365.723	-329.257
26.3188	391.95	406.38	392.535	405.405	393.12	415.935	413.4	440.505	437.385	466.44	440.505	426.66	476.385	534.105	516.75	600.6	645.645	627.12	452.595	751.53	39.585	-348.66	-926.835	-904.605	-746.265	-883.155	-573.69	-600.21	-480.48	-508.95	-452.79	-393.51	-499.785	-508.56	-590.85	-569.205	-617.37	-538.98	-565.5	-531.18	-492.18	-484.575	-431.925	-389.025	-428.415	-484.38	-371.085	-373.62	-343.785
26.3688	404.381	392.681	393.461	397.751	388.586	408.476	424.271	436.361	445.916	468.926	453.716	424.271	481.991	525.476	516.311	589.826	637.601	621.221	456.446	745.826	28.6163	-353.779	-948.529	-898.804	-748.264	-881.449	-587.974	-609.229	-480.919	-495.544	-446.989	-410.134	-500.809	-505.099	-590.314	-568.084	-613.519	-543.124	-561.259	-532.399	-487.744	-477.409	-421.639	-373.279	-425.539	-475.654	-374.449	-374.449	-345.784
26.4189	368.696	347.636	380.396	371.231	395.606	395.801	409.841	423.686	433.826	458.981	443.186	409.451	477.116	527.621	508.511	583.196	631.946	606.011	450.206	739.196	30.5663	-362.944	-948.919	-907.579	-745.339	-892.759	-579.979	-604.549	-475.654	-492.229	-458.104	-409.159	-494.764	-509.389	-590.119	-556.189	-617.614	-548.974	-560.479	-527.134	-476.629	-477.409	-425.344	-373.474	-424.954	-465.124	-356.119	-353.974	-342.664
26.4689	352.804	336.034	354.169	382.054	386.344	415.789	418.324	426.709	436.654	463.174	462.784	425.344	481.699	536.299	504.514	593.239	640.624	618.784	459.274	753.529	33.0038	-352.511	-937.316	-890.126	-751.871	-877.646	-571.496	-623.756	-467.171	-488.231	-446.501	-396.581	-499.151	-504.221	-583.001	-550.631	-606.596	-547.316	-565.451	-524.111	-461.906	-469.121	-424.076	-364.211	-421.151	-472.631	-363.431	-363.041	-334.571
26.5189	333.206	317.216	359.726	393.071	377.471	412.376	409.646	430.121	441.236	465.221	458.201	413.351	481.016	531.131	513.776	580.466	635.456	618.686	460.346	771.371	32.3212	-353.194	-937.219	-891.004	-755.869	-881.254	-575.494	-614.104	-460.639	-483.844	-449.524	-398.629	-492.229	-509.974	-580.369	-564.769	-611.764	-544.879	-568.864	-531.034	-492.619	-464.734	-421.639	-373.474	-428.074	-472.924	-375.034	-375.814	-339.349
26.569	309.952	314.048	348.952	381.322	375.668	420.322	431.048	438.653	441.188	461.858	459.518	422.663	480.188	534.398	517.433	584.123	644.768	614.933	464.393	765.668	34.2225	-346.808	-939.608	-879.353	-740.707	-878.183	-566.572	-603.038	-458.543	-466.343	-422.273	-373.718	-483.113	-494.618	-564.038	-543.952	-602.648	-524.842	-544.538	-510.218	-479.213	-455.812	-432.023	-383.663	-429.293	-467.317	-368.452	-359.873	-331.403
26.619	253.744	294.889	295.864	388.879	359.824	409.939	421.639	438.604	440.164	462.199	455.569	417.349	484.819	529.084	508.024	581.734	644.524	617.809	458.884	773.809	27.9337	-336.911	-947.456	-895.781	-745.631	-865.751	-558.236	-595.676	-445.916	-472.436	-421.541	-368.306	-474.581	-502.856	-547.901	-533.276	-595.676	-521.771	-537.566	-504.611	-462.491	-454.301	-428.951	-373.376	-416.861	-456.836	-359.726	-362.066	-322.481
26.669	258.375	302.64	297.375	389.415	367.575	411.45	408.72	440.115	430.755	456.3	436.215	414.375	466.245	516.945	505.05	574.47	634.725	602.94	453.18	741.78	37.05	-348.465	-927.42	-890.175	-733.395	-883.935	-554.775	-595.725	-456.495	-457.86	-424.32	-362.505	-481.26	-504.27	-557.895	-545.22	-585.78	-527.475	-535.47	-501.345	-460.785	-458.445	-421.2	-372.645	-406.77	-461.565	-354.12	-360.165	-314.73
26.7191	270.709	316.729	299.374	386.734	380.884	402.724	403.114	438.214	436.069	448.354	442.699	410.329	476.629	517.774	508.609	575.104	629.704	612.934	448.744	756.064	37.0988	-346.661	-932.831	-903.971	-734.711	-875.111	-551.606	-599.381	-454.886	-465.416	-430.316	-364.211	-487.256	-488.621	-560.186	-553.556	-585.146	-520.991	-528.011	-504.806	-447.866	-453.716	-413.741	-370.451	-410.036	-460.736	-355.631	-359.336	-337.886
26.7691	301.031	333.596	294.791	402.431	378.056	418.031	411.011	423.296	437.141	447.476	448.646	409.646	467.951	517.286	509.876	575.006	637.991	609.911	447.281	760.061	24.5213	-340.714	-936.439	-879.694	-733.249	-860.584	-552.289	-601.039	-443.479	-467.464	-430.414	-363.919	-474.094	-501.199	-547.804	-542.344	-588.364	-507.829	-532.399	-503.539	-463.174	-449.524	-411.694	-364.699	-405.844	-458.299	-353.194	-347.149	-329.794
26.8191	323.066	348.221	329.891	401.456	399.506	416.666	413.546	430.316	442.016	458.591	443.186	419.786	469.121	519.626	519.431	580.271	643.646	618.491	446.501	728.276	30.5663	-341.104	-930.589	-877.939	-725.254	-865.264	-542.344	-592.849	-442.504	-460.444	-417.154	-360.994	-442.894	-502.174	-544.294	-520.894	-587.779	-506.074	-533.569	-499.444	-445.624	-442.504	-401.359	-364.699	-395.314	-465.709	-348.514	-361.189	-328.039
26.8692	330.525	364.65	344.175	403.26	403.26	426.855	416.91	438.75	441.48	460.98	444.21	415.74	469.365	523.575	506.805	572.715	631.215	613.47	426.66	728.91	39	-356.265	-929.955	-876.72	-741.195	-880.62	-543.855	-591.24	-443.04	-452.4	-415.35	-352.56	-468.39	-487.305	-545.22	-521.04	-571.74	-497.25	-538.2	-495.885	-459.81	-445.575	-397.41	-358.02	-395.265	-460.59	-352.365	-366.405	-326.235
26.9192	343.882	360.067	356.947	403.553	379.373	407.062	414.863	438.262	436.703	460.882	434.168	405.893	462.442	521.332	515.678	573.008	625.853	609.863	421.103	721.597	8.4825	-356.947	-939.608	-881.108	-743.438	-883.058	-544.148	-586.072	-437.678	-450.938	-416.423	-362.798	-466.538	-480.188	-533.033	-531.668	-578.663	-502.418	-535.178	-501.442	-455.618	-451.718	-401.408	-355.387	-393.218	-449.963	-355.778	-354.218	-321.458
26.9692	337.838	371.768	348.562	404.723	381.713	417.788	417.593	423.248	450.548	456.788	439.043	411.158	459.322	518.212	511.583	573.202	623.513	629.168	417.007	723.938	-3.9975	-359.873	-938.243	-870.773	-752.212	-869.018	-549.998	-580.418	-437.093	-455.228	-417.398	-353.243	-467.317	-477.848	-531.082	-534.788	-589.778	-503.197	-536.543	-493.058	-467.708	-446.648	-412.523	-346.808	-387.757	-463.028	-354.023	-343.493	-323.213
27.0193	350.269	375.619	365.284	409.354	385.954	427.489	413.449	443.674	444.649	467.854	449.914	405.844	483.649	501.979	520.114	551.119	589.924	608.254	377.959	663.439	3.75375	-369.671	-940.826	-871.796	-742.901	-874.526	-544.976	-574.031	-428.366	-434.606	-406.916	-351.146	-459.566	-464.636	-516.506	-519.041	-566.036	-496.226	-517.481	-483.941	-457.421	-454.886	-405.551	-344.516	-387.026	-451.571	-346.271	-336.521	-316.436
27.0693	367.721	389.366	373.766	404.381	396.776	427.976	415.106	441.431	434.606	462.101	442.601	383.321	477.896	489.596	512.996	526.841	568.376	604.451	315.851	539.516	-30.8588	-392.779	-943.654	-866.629	-743.194	-875.599	-541.954	-585.439	-423.784	-435.679	-400.384	-334.084	-449.134	-466.684	-518.164	-507.439	-550.924	-482.089	-512.704	-467.074	-463.369	-453.034	-413.449	-348.319	-393.754	-440.554	-338.569	-344.809	-309.319
27.1194	374.985	385.125	374.205	406.185	409.11	432.12	416.13	422.565	446.745	461.565	437.58	371.475	472.29	489.45	514.215	531.375	565.89	606.255	297.375	450.255	-61.425	-395.46	-938.34	-880.62	-742.56	-894.465	-533.52	-585.39	-413.4	-437.19	-396.825	-336.57	-449.28	-466.05	-508.95	-507.39	-550.875	-469.56	-502.125	-469.365	-458.445	-448.695	-396.63	-361.725	-384.735	-434.85	-330.135	-325.455	-303.225
27.1694	414.863	413.692	407.648	414.863	407.843	418.567	424.613	433.778	443.333	448.208	451.718	379.373	473.363	503.197	519.383	543.952	568.523	613.178	291.233	465.562	-69.3225	-398.483	-931.223	-875.843	-732.908	-878.768	-526.403	-567.548	-424.418	-440.213	-396.923	-338.618	-450.938	-464.783	-513.143	-497.738	-548.438	-482.137	-502.613	-462.637	-445.673	-446.843	-387.952	-329.062	-378.788	-430.853	-327.697	-319.898	-305.468
27.2194	410.865	397.995	418.47	406.965	411.84	415.74	412.815	428.61	443.82	461.37	447.33	376.35	479.31	498.81	514.8	542.295	559.455	603.33	279.63	484.575	-77.805	-410.67	-951.795	-889.59	-754.845	-880.62	-536.055	-571.935	-415.74	-431.73	-398.97	-339.3	-436.8	-475.215	-513.435	-509.925	-553.41	-486.33	-504.27	-484.965	-448.89	-443.43	-399.75	-327.21	-364.455	-428.61	-319.995	-329.94	-311.805
27.2695	413.985	415.935	409.89	407.55	412.23	426.075	413.4	446.55	457.47	475.41	455.325	379.47	476.775	496.86	519.09	538.395	565.305	621.855	280.995	507	-85.8	-412.815	-942.435	-896.415	-736.32	-887.055	-532.155	-577.2	-403.26	-433.875	-393.315	-331.89	-429.195	-466.44	-507.585	-506.22	-537.225	-475.995	-510.9	-484.185	-451.035	-447.135	-406.77	-309.855	-355.68	-426.075	-325.26	-327.015	-301.47
27.3195	426.416	427.976	395.801	415.301	428.561	433.826	418.616	437.531	458.786	453.326	441.821	374.156	468.926	497.201	516.506	548.291	565.451	614.981	286.991	521.381	-92.6737	-415.009	-936.634	-891.199	-743.779	-899.974	-527.524	-579.979	-424.564	-430.219	-385.759	-341.299	-431.974	-487.549	-518.359	-509.974	-529.669	-469.414	-514.459	-457.129	-451.084	-436.654	-410.719	-311.659	-357.289	-432.559	-327.649	-333.304	-300.544
27.3695	438.116	434.606	418.421	421.736	437.336	442.211	426.806	445.136	466.781	478.091	454.691	380.006	486.866	501.686	511.631	552.776	570.911	604.256	296.741	554.531	-113.149	-423.979	-936.244	-883.399	-734.029	-873.454	-521.479	-571.984	-408.574	-419.104	-390.439	-345.979	-447.574	-474.679	-512.899	-503.149	-518.749	-458.494	-495.349	-456.349	-443.674	-417.154	-391.609	-326.089	-370.159	-429.634	-314.974	-324.919	-299.374
27.4196	425.149	409.159	407.989	408.769	404.089	425.929	407.599	427.099	442.309	464.929	452.839	367.819	478.774	493.789	510.754	542.929	565.354	603.184	283.774	559.114	-123.386	-446.501	-954.281	-900.071	-743.876	-889.151	-530.936	-580.661	-411.011	-422.711	-403.601	-349.391	-448.841	-477.116	-530.741	-528.011	-533.081	-468.146	-489.206	-445.916	-445.721	-435.386	-398.336	-354.266	-388.391	-432.851	-340.811	-330.281	-303.956
27.4696	409.256	409.646	424.466	401.456	394.241	427.976	427.001	444.551	447.281	453.131	438.116	375.131	463.271	495.836	505.976	545.366	567.206	604.256	299.666	565.061	-120.754	-443.479	-967.054	-893.929	-745.534	-891.784	-523.819	-577.639	-404.869	-420.664	-407.014	-340.714	-453.814	-506.854	-510.169	-525.184	-523.624	-457.909	-479.944	-433.339	-433.729	-411.889	-389.854	-347.539	-387.904	-433.144	-329.209	-328.429	-301.714
27.5196	431.194	421.054	418.909	404.284	403.699	425.539	415.204	442.504	449.914	457.714	444.844	384.394	469.609	500.614	511.339	541.564	567.499	611.374	307.564	583.684	-99.0113	-457.226	-972.611	-913.136	-754.991	-918.791	-522.356	-582.026	-404.966	-417.446	-406.136	-346.076	-470.096	-490.571	-512.801	-520.796	-537.176	-469.901	-489.401	-441.041	-431.486	-419.786	-379.421	-352.901	-390.146	-434.996	-348.806	-319.166	-300.251
27.5697	435.679	417.544	420.859	400.579	403.504	418.714	418.519	440.749	453.424	461.614	440.944	382.054	475.849	507.439	501.199	556.969	580.369	599.674	313.219	618.004	-105.056	-459.761	-980.216	-924.446	-750.311	-918.791	-522.746	-575.006	-410.816	-418.616	-407.501	-348.026	-473.021	-492.131	-490.766	-497.786	-526.061	-459.371	-468.731	-443.186	-440.261	-410.621	-374.936	-351.926	-385.856	-435.191	-341.201	-327.746	-312.146
27.6197	430.95	419.25	426.27	400.725	395.07	416.13	405.795	433.68	443.235	454.35	442.65	379.08	467.805	502.71	496.86	548.73	582.66	599.625	319.215	640.77	-119.535	-451.425	-985.14	-951.795	-755.43	-929.76	-528.45	-565.5	-418.86	-421.59	-397.41	-339.3	-461.76	-484.185	-493.35	-479.7	-511.095	-441.87	-468.975	-423.15	-426.27	-395.85	-374.01	-356.85	-379.47	-440.115	-348.075	-326.43	-310.83
27.6698	426.319	417.739	427.099	403.894	405.649	421.054	407.404	433.534	447.184	458.884	445.234	377.374	460.249	503.734	499.639	549.559	583.099	595.969	329.014	651.739	-105.251	-461.906	-998.546	-942.971	-772.736	-926.396	-524.306	-569.741	-428.561	-425.831	-401.261	-346.076	-446.501	-481.796	-488.621	-493.496	-504.416	-441.821	-461.906	-421.736	-416.471	-397.166	-366.356	-350.366	-379.421	-436.166	-335.936	-335.351	-298.691
27.7198	424.661	402.431	422.126	383.906	396.581	394.241	386.636	419.201	424.271	437.531	436.361	365.381	455.471	483.551	492.131	531.326	567.791	573.641	316.826	668.996	-111.004	-485.989	-1017.36	-957.109	-772.639	-937.414	-527.329	-586.609	-422.614	-423.979	-419.884	-357.874	-458.299	-493.204	-493.789	-493.009	-523.039	-443.089	-464.344	-422.224	-409.159	-383.419	-363.919	-348.124	-383.224	-430.804	-329.209	-322.579	-297.619
27.7698	403.65	400.335	405.015	374.79	365.625	401.505	374.79	421.59	418.08	420.615	423.735	359.97	446.94	481.26	486.33	520.26	560.235	560.625	318.825	660.075	-132.405	-490.62	-1042.08	-973.83	-800.28	-944.775	-555.555	-601.38	-419.25	-430.365	-411.84	-354.51	-452.01	-493.74	-496.08	-494.13	-507.78	-426.27	-452.985	-414.96	-407.94	-373.425	-361.14	-333.84	-386.49	-426.27	-325.65	-317.655	-311.805
27.8199	387.611	377.861	381.761	372.206	370.646	386.441	377.861	413.156	415.496	446.111	442.796	363.626	459.761	481.796	492.716	514.361	562.721	571.496	312.926	664.706	-140.449	-499.444	-1039.4	-992.794	-803.839	-953.209	-542.344	-604.744	-427.879	-432.949	-408.379	-368.209	-457.129	-495.349	-478.579	-495.544	-492.229	-427.489	-444.064	-427.294	-405.844	-373.864	-359.239	-333.109	-382.054	-429.634	-329.014	-316.534	-304.834
27.8699	389.366	379.811	386.246	369.281	372.791	387.416	381.566	392.291	416.666	434.606	419.981	366.551	451.376	485.306	487.451	520.601	575.006	572.861	323.651	645.206	-156.829	-491.839	-1041.54	-983.824	-806.764	-967.639	-538.834	-600.454	-421.054	-430.609	-407.989	-354.949	-445.234	-491.449	-477.604	-501.589	-501.784	-442.504	-452.059	-422.614	-391.414	-380.299	-359.239	-341.494	-378.349	-437.239	-344.029	-320.824	-300.544
27.9199	401.164	384.784	387.319	368.209	363.724	392.584	375.619	397.654	417.934	432.754	415.984	371.134	431.974	486.574	472.339	535.129	585.049	578.809	336.619	652.324	-148.541	-482.966	-1034.62	-983.726	-784.241	-969.686	-540.686	-602.501	-424.661	-442.211	-404.576	-357.581	-432.266	-478.676	-482.576	-495.641	-494.861	-430.316	-434.021	-403.796	-409.646	-387.416	-374.546	-339.836	-389.366	-441.431	-326.381	-318.776	-302.396
27.97	389.708	387.757	380.933	380.153	368.843	406.868	384.637	407.257	410.377	435.533	421.882	379.178	448.598	489.548	481.553	537.518	585.293	581.587	339.983	670.508	-127.238	-479.993	-1032.62	-976.072	-790.822	-977.438	-546.097	-603.038	-417.593	-443.333	-414.668	-350.708	-440.798	-476.483	-473.558	-483.308	-482.723	-406.868	-454.643	-403.358	-388.148	-374.303	-384.637	-349.343	-382.688	-427.733	-321.458	-314.438	-298.252
28.02	374.108	367.868	375.863	368.843	341.738	405.308	379.762	415.058	421.688	428.512	423.833	379.567	442.942	491.887	476.288	539.467	586.462	588.803	344.273	684.548	-118.463	-477.067	-1047.25	-978.023	-809.543	-991.087	-550.778	-605.572	-428.317	-443.137	-419.153	-367.478	-455.228	-492.863	-467.512	-478.822	-480.968	-421.882	-433.583	-414.083	-400.043	-380.543	-369.428	-341.543	-362.017	-430.072	-318.728	-311.903	-296.303
28.07	350.366	343.931	351.926	331.451	291.866	390.341	355.631	412.571	417.056	430.901	431.681	375.911	415.496	481.211	473.801	529.766	578.906	576.371	334.766	675.236	-132.454	-489.109	-1059.48	-990.649	-825.484	-993.379	-555.214	-606.304	-437.824	-440.944	-427.294	-367.624	-463.369	-490.084	-471.559	-483.454	-481.699	-415.204	-440.749	-418.714	-390.829	-382.834	-358.069	-326.674	-355.534	-424.369	-312.244	-307.174	-288.064
28.1201	346.125	346.905	347.88	336.375	310.83	388.83	350.22	415.74	425.49	433.095	430.56	372.45	430.95	486.525	483.99	526.5	584.61	565.305	334.035	657.345	-140.4	-494.325	-1066.07	-1002.3	-839.085	-1009.12	-554.97	-616.005	-439.14	-450.84	-420.42	-362.31	-458.64	-489.45	-465.075	-487.695	-474.045	-414.18	-415.35	-406.38	-376.155	-368.55	-343.395	-319.02	-351.78	-417.885	-309.27	-308.49	-292.89
28.1701	368.209	363.724	359.629	348.514	339.349	395.119	346.564	413.839	413.644	428.659	438.019	358.264	438.799	481.309	491.059	527.329	581.734	579.199	329.209	667.924	-157.706	-500.906	-1083.18	-1017.27	-843.911	-1021.36	-575.006	-621.026	-451.181	-453.326	-428.756	-379.226	-459.956	-482.381	-470.096	-485.891	-474.581	-413.936	-438.701	-398.531	-381.176	-377.276	-343.151	-317.216	-336.521	-410.621	-306.881	-300.056	-288.356
28.2201	362.798	362.408	355.387	360.262	354.413	397.312	353.048	417.007	423.053	438.848	429.488	356.752	444.113	483.113	472.973	531.863	584.317	597.383	331.012	673.628	-160.192	-501.248	-1070.45	-1025.21	-836.258	-1040.81	-580.613	-637.553	-450.353	-455.618	-432.218	-375.278	-440.213	-493.058	-460.103	-486.233	-470.632	-413.692	-465.757	-397.312	-380.543	-371.377	-335.887	-297.668	-334.913	-400.822	-304.688	-302.933	-286.553
28.2702	361.335	367.965	355.68	369.525	368.55	393.51	372.645	391.17	409.89	421.005	428.025	362.7	428.22	476.58	467.415	520.455	574.275	598.065	317.07	654.615	-161.85	-510.705	-1088.3	-1035.06	-855.27	-1067.04	-587.925	-649.545	-472.29	-473.07	-434.265	-396.825	-456.69	-504.66	-467.415	-499.2	-471.9	-420.03	-448.695	-412.62	-400.53	-374.79	-335.01	-313.17	-348.27	-408.33	-306.15	-295.425	-274.95
28.3202	359.531	360.311	343.541	365.771	358.361	398.726	394.241	400.286	426.026	418.031	414.716	351.341	431.681	473.411	469.316	522.551	571.496	584.756	315.266	640.136	-159.754	-525.769	-1097.51	-1030.23	-859.804	-1058.9	-587.779	-650.179	-472.924	-486.769	-442.309	-404.284	-460.639	-501.004	-456.154	-487.939	-477.214	-414.619	-426.319	-399.799	-376.204	-358.654	-334.669	-301.129	-332.719	-399.409	-300.739	-294.109	-272.854
28.3702	351.146	367.136	340.811	369.866	369.866	405.551	378.056	410.426	408.476	425.831	414.716	365.381	431.681	480.821	469.121	529.571	575.786	585.536	318.386	648.326	-162.874	-525.574	-1119.15	-1039.59	-872.479	-1052.27	-605.134	-650.764	-474.874	-488.134	-452.059	-407.209	-454.204	-520.699	-440.359	-478.189	-455.179	-396.679	-405.064	-390.244	-356.314	-354.169	-319.069	-288.454	-329.209	-396.289	-295.279	-293.914	-262.909
28.4203	342.42	355.29	329.16	359.19	352.56	404.04	381.03	387.855	412.815	413.595	414.18	357.045	436.215	462.345	469.56	518.505	562.575	564.915	307.71	654.03	-181.35	-544.83	-1132.76	-1056.32	-895.635	-1084.79	-619.905	-670.995	-485.55	-495.69	-464.1	-414.96	-452.79	-530.205	-463.125	-495.3	-457.665	-406.38	-409.89	-377.13	-375.57	-377.715	-320.385	-288.99	-332.085	-382.005	-288.6	-278.655	-274.365
28.4703	322.725	343.395	317.265	343.005	332.085	383.955	367.77	387.075	404.04	409.695	408.72	328.185	432.51	437.385	475.02	483.6	523.185	548.925	257.79	606.645	-204.75	-583.245	-1152.64	-1068.21	-913.575	-1106.04	-636.09	-687.18	-503.685	-523.575	-474.045	-425.49	-464.295	-543.465	-459.81	-489.645	-464.88	-397.41	-409.305	-370.305	-366.405	-368.355	-326.82	-302.055	-322.14	-373.815	-295.035	-276.705	-278.85
28.5204	317.606	343.151	317.021	347.441	344.516	375.521	360.506	395.216	392.876	415.691	404.771	326.771	435.776	440.651	457.226	480.431	508.706	548.291	232.781	540.296	-246.919	-574.714	-1162.83	-1080.15	-914.404	-1124.42	-641.209	-703.999	-508.999	-517.384	-475.459	-431.389	-466.099	-537.079	-454.594	-485.404	-447.964	-397.459	-399.799	-388.684	-355.924	-362.359	-308.149	-271.489	-308.344	-369.964	-277.534	-272.854	-257.059
28.5704	335.985	332.865	322.335	347.1	340.275	382.785	366.99	397.215	401.505	415.35	408.33	328.185	437.385	456.3	462.345	494.325	519.675	542.49	253.695	545.22	-238.68	-560.04	-1155.18	-1083.62	-913.185	-1140.16	-646.23	-703.95	-513.435	-524.55	-489.255	-443.04	-474.63	-543.465	-465.855	-490.425	-444.99	-389.025	-391.95	-382.395	-340.86	-350.025	-315.51	-283.335	-314.73	-360.555	-265.395	-260.91	-252.525
28.6204	363.139	350.464	359.824	349.099	343.249	381.469	357.679	392.389	396.484	420.469	412.474	341.494	430.999	460.639	452.839	497.299	530.254	533.764	273.829	571.399	-199.241	-558.626	-1172.68	-1099.75	-926.006	-1141.48	-663.536	-707.996	-528.401	-528.011	-486.476	-454.886	-488.036	-532.691	-463.856	-500.906	-440.651	-396.191	-394.436	-396.971	-345.491	-354.461	-318.581	-275.681	-309.416	-364.016	-263.786	-268.271	-255.206
28.6705	358.264	353.194	377.959	351.244	356.119	385.954	361.189	404.674	407.209	406.819	412.864	350.074	418.714	468.829	441.919	513.679	551.314	537.274	303.664	639.259	-193.586	-557.846	-1189.26	-1114.38	-950.576	-1156.5	-667.436	-735.296	-535.226	-536.201	-501.686	-462.686	-493.691	-545.756	-474.776	-514.556	-453.716	-410.426	-400.481	-396.581	-386.636	-356.606	-312.926	-263.396	-310.586	-372.596	-271.781	-263.006	-254.426
28.7205	345.491	358.946	358.556	359.726	352.316	377.276	356.411	403.796	404.186	416.471	403.796	358.946	429.536	469.706	448.841	523.721	569.936	547.511	329.501	689.471	-197.194	-563.404	-1192.28	-1120.32	-953.794	-1173.75	-678.649	-738.904	-534.154	-536.494	-502.564	-455.179	-518.749	-541.564	-469.219	-501.199	-455.764	-390.634	-401.359	-384.589	-398.824	-363.529	-305.614	-277.339	-301.714	-361.189	-275.389	-270.319	-253.744
28.7705	359.093	368.648	352.853	360.067	342.908	381.322	354.413	392.048	393.413	413.303	406.283	357.533	427.928	462.053	448.208	527.183	578.663	555.263	336.473	691.567	-185.347	-554.873	-1198.96	-1124.47	-946.822	-1192.72	-686.303	-745.582	-547.852	-557.212	-506.708	-458.933	-503.588	-545.317	-465.368	-503.783	-439.433	-386.978	-395.752	-371.963	-369.038	-356.947	-304.688	-268.808	-289.673	-354.023	-251.843	-251.453	-240.143
28.8206	382.834	375.619	370.549	362.944	355.729	391.609	381.664	399.019	409.744	431.194	415.399	373.864	440.554	476.824	468.244	542.344	598.699	557.554	352.219	715.114	-172.331	-542.831	-1202.52	-1116.33	-958.571	-1176	-683.036	-754.601	-540.686	-562.916	-492.326	-468.731	-489.986	-554.921	-469.901	-507.926	-442.796	-380.006	-383.126	-370.646	-355.826	-346.271	-295.571	-248.576	-291.281	-345.881	-256.766	-247.991	-236.096
28.8706	374.156	364.406	381.371	357.776	355.436	376.301	371.231	395.411	410.036	424.661	415.691	366.161	437.726	475.361	457.421	535.616	606.596	579.881	359.141	723.206	-185.104	-554.239	-1213.92	-1127.93	-972.319	-1192.67	-704.389	-757.429	-553.849	-566.524	-511.339	-477.019	-498.274	-560.869	-472.729	-519.919	-444.259	-395.119	-391.414	-379.519	-354.754	-336.034	-296.644	-267.199	-289.429	-348.514	-254.914	-256.864	-243.994
28.9206	376.252	369.038	380.153	368.648	353.632	379.373	375.863	397.898	405.113	420.322	408.623	373.327	426.757	468.488	446.843	535.763	617.467	577.883	366.697	741.683	-183.983	-551.947	-1220.6	-1127.78	-980.363	-1204.03	-706.388	-764.303	-573.202	-576.322	-513.727	-471.413	-482.918	-561.308	-473.947	-509.048	-450.548	-384.442	-388.343	-388.733	-352.267	-346.028	-288.697	-242.678	-288.308	-333.743	-237.608	-232.537	-237.803
28.9707	374.839	367.624	384.004	367.039	373.864	386.344	386.149	393.754	413.839	420.079	402.529	366.064	427.684	474.679	450.499	544.099	622.294	579.199	372.694	744.364	-181.886	-559.601	-1227.48	-1118.08	-982.166	-1209.73	-716.186	-760.841	-575.981	-590.801	-533.471	-494.861	-493.106	-566.231	-465.611	-513.971	-452.936	-389.171	-384.101	-377.276	-337.106	-326.381	-285.236	-242.531	-285.821	-325.211	-243.311	-229.466	-230.051
29.0207	378.836	372.206	374.156	368.891	371.231	376.301	365.771	381.761	395.801	411.401	390.146	372.791	423.296	469.121	445.916	538.346	622.976	585.341	367.916	736.271	-182.179	-567.694	-1236.15	-1148.6	-990.064	-1221.72	-724.084	-784.339	-590.509	-589.339	-535.714	-502.564	-517.579	-586.024	-472.339	-513.679	-444.259	-397.069	-377.179	-374.644	-332.524	-328.624	-294.304	-251.989	-279.874	-339.934	-235.609	-233.269	-236.779
29.0707	362.505	354.9	374.4	357.63	357.045	367.77	353.34	385.71	391.95	394.68	382.2	363.675	407.55	456.105	434.07	538.395	619.71	572.325	365.82	722.085	-175.89	-572.325	-1244.49	-1156.35	-1021.02	-1240.98	-741.195	-788.19	-600.795	-605.28	-543.465	-512.265	-523.77	-585.975	-485.55	-527.67	-443.82	-379.665	-391.365	-379.86	-329.745	-330.33	-286.65	-239.46	-274.17	-337.935	-228.93	-236.925	-232.83
29.1208	379.958	357.338	383.468	344.468	358.118	359.873	357.338	377.812	388.148	406.283	396.533	362.603	426.368	462.248	440.213	540.053	627.217	581.393	371.377	741.488	-175.988	-564.428	-1249.85	-1145.92	-1033.21	-1231.33	-755.723	-816.758	-605.962	-606.548	-562.087	-528.938	-535.763	-591.727	-484.283	-523.087	-449.377	-393.803	-387.368	-367.673	-329.062	-324.188	-273.683	-236.633	-270.368	-321.458	-238.778	-239.558	-211.673
29.1708	368.452	360.262	393.803	352.072	353.827	361.433	364.553	379.567	390.098	422.273	403.942	358.312	430.658	456.593	457.762	532.837	614.347	574.373	358.507	729.202	-167.407	-573.398	-1257.85	-1157.42	-1037.11	-1241.08	-769.178	-826.118	-619.418	-631.898	-559.942	-545.317	-531.278	-591.533	-487.208	-534.788	-445.673	-400.433	-385.223	-356.947	-317.168	-320.288	-271.928	-224.543	-274.267	-324.188	-240.923	-235.268	-221.812
29.2209	382.054	362.164	376.009	349.879	351.829	365.479	355.339	391.804	386.539	414.034	396.874	362.359	429.049	453.619	438.214	517.189	602.599	563.989	360.799	709.264	-151.271	-564.866	-1255.75	-1148.7	-1034.82	-1257.7	-761.231	-836.111	-620.051	-633.701	-563.696	-543.416	-537.371	-607.376	-486.671	-526.061	-461.906	-394.046	-370.841	-351.731	-318.191	-307.076	-256.766	-235.121	-255.986	-327.161	-237.071	-228.296	-212.306
29.2709	394.778	374.498	383.077	353.827	349.343	367.673	348.368	387.757	398.483	397.118	387.368	357.728	404.723	459.518	443.528	531.278	615.518	573.983	372.743	726.278	-152.588	-559.553	-1259.6	-1144.16	-1039.06	-1269.16	-775.223	-848.348	-635.018	-634.433	-564.233	-552.143	-546.097	-600.308	-480.773	-527.183	-456.398	-403.358	-367.088	-354.608	-326.137	-323.213	-260.812	-227.468	-260.618	-317.752	-216.743	-224.543	-212.453
29.3209	390.634	367.429	386.149	354.949	369.964	363.529	363.724	366.649	380.884	405.064	390.439	356.119	415.789	451.084	439.774	521.869	603.574	568.669	368.404	728.764	-164.726	-574.811	-1268.04	-1154.55	-1057.83	-1276.42	-773.126	-851.711	-626.876	-643.256	-569.546	-559.211	-551.411	-615.176	-490.571	-538.151	-455.861	-407.696	-365.771	-358.946	-307.466	-323.261	-252.866	-222.446	-270.806	-322.481	-230.441	-226.931	-209.966
29.371	399.019	370.744	396.679	355.534	373.669	355.339	362.749	369.574	376.594	398.629	393.559	342.859	426.124	439.969	431.584	503.539	595.189	554.239	353.584	725.254	-161.801	-578.906	-1287.15	-1147.33	-1067.97	-1285.98	-787.946	-848.591	-646.376	-651.641	-590.801	-565.646	-550.436	-613.226	-488.036	-548.876	-445.916	-407.306	-378.056	-359.726	-313.316	-320.141	-254.621	-232.781	-259.496	-317.411	-229.271	-214.061	-205.286
29.421	401.505	373.425	392.925	354.9	365.04	372.645	368.355	379.86	384.54	391.95	388.635	348.075	407.745	445.185	434.46	511.29	602.94	554.58	365.625	717.6	-181.74	-581.88	-1284.08	-1162.79	-1059.83	-1287.19	-799.695	-857.025	-652.86	-661.44	-591.24	-557.7	-551.46	-611.52	-494.13	-534.3	-440.115	-376.935	-379.08	-370.5	-309.66	-295.425	-247.65	-211.185	-251.745	-310.245	-217.23	-217.23	-188.37
29.471	393.12	373.62	392.145	359.385	371.865	368.16	367.77	360.555	373.035	398.775	366.99	343.395	410.865	448.695	430.56	504.27	591.435	544.44	348.27	699.075	-171.99	-583.83	-1287.78	-1167.86	-1068.4	-1295.58	-787.02	-861.9	-647.4	-655.785	-578.565	-581.49	-533.325	-612.885	-467.805	-525.915	-434.655	-380.835	-365.43	-368.745	-285.285	-296.205	-238.29	-203.58	-236.145	-298.545	-208.455	-203.775	-180.57
29.5211	378.544	377.179	367.429	350.074	353.584	371.524	359.239	383.224	390.829	398.239	389.854	332.914	416.569	439.969	430.804	504.514	585.244	539.614	333.694	678.064	-169.016	-589.241	-1287.73	-1165.86	-1069.53	-1293	-798.476	-861.266	-658.271	-669.581	-597.431	-576.566	-535.226	-614.396	-479.651	-536.591	-436.166	-383.711	-356.606	-360.701	-289.331	-291.866	-239.996	-205.481	-237.656	-297.326	-209.576	-189.881	-178.571
29.5711	377.715	371.085	373.425	351.585	352.17	370.5	359.385	374.79	382.98	412.425	392.145	349.05	426.075	452.595	433.095	517.14	601.575	543.075	350.61	687.96	-171.405	-567.645	-1284.47	-1148.16	-1065.29	-1298.89	-793.26	-860.34	-660.855	-674.31	-591.825	-579.15	-546.195	-615.42	-481.065	-529.23	-439.53	-383.37	-350.61	-343.785	-288.21	-287.04	-226.785	-198.705	-222.3	-296.79	-208.065	-198.9	-175.305
29.6211	369.086	354.266	366.551	353.096	348.611	343.931	360.116	356.216	377.861	398.336	395.411	350.756	421.151	450.401	438.311	518.846	606.011	562.916	355.436	711.896	-167.554	-580.954	-1291.73	-1159.52	-1087.56	-1292.9	-823.534	-866.239	-668.509	-684.694	-610.984	-587.389	-541.174	-618.004	-478.579	-537.079	-446.209	-399.019	-353.584	-352.609	-298.984	-279.874	-235.414	-207.529	-232.684	-290.794	-197.974	-191.734	-179.254
29.6712	361.384	335.254	358.264	346.759	334.474	348.709	354.559	366.259	389.854	386.344	387.319	343.249	410.329	448.939	444.064	517.774	605.524	573.154	360.019	715.894	-169.211	-585.341	-1301.77	-1171.71	-1098.97	-1286.56	-820.901	-893.441	-679.331	-692.591	-612.251	-592.166	-532.301	-613.226	-486.086	-546.341	-459.956	-409.646	-354.266	-360.896	-287.186	-281.531	-225.956	-203.531	-235.706	-294.401	-206.846	-192.026	-201.581
29.7212	361.92	339.885	347.685	328.575	331.5	337.545	337.545	355.29	369.135	397.995	383.955	351	408.72	449.28	442.26	523.77	618.735	578.175	364.455	725.01	-166.53	-580.71	-1313.91	-1185.4	-1096.29	-1305.91	-829.53	-887.445	-681.525	-697.71	-604.11	-597.285	-554.19	-627.315	-482.43	-551.46	-455.52	-394.485	-357.435	-351	-293.28	-278.655	-226.005	-198.12	-223.08	-299.91	-201.24	-192.465	-187.395
29.7712	359.921	338.081	350.561	332.231	331.256	338.276	338.276	363.236	375.911	384.881	372.791	337.106	395.801	446.891	430.121	520.211	606.401	577.736	358.166	721.256	-163.654	-585.049	-1306.55	-1188.77	-1108.04	-1319.81	-835.819	-897.829	-687.814	-712.774	-611.764	-618.394	-562.234	-629.899	-492.034	-549.949	-458.104	-407.209	-354.559	-345.784	-288.844	-291.379	-239.119	-203.629	-241.654	-293.719	-208.114	-194.269	-190.954
29.8213	363.577	339.007	354.608	326.333	326.333	351.293	342.127	366.308	373.718	400.822	380.933	350.708	399.653	452.692	432.023	522.308	615.908	578.077	362.213	725.888	-163.312	-572.227	-1301.92	-1174.58	-1089.56	-1315.76	-842.692	-908.018	-687.472	-693.518	-609.472	-603.233	-559.358	-626.438	-487.988	-548.633	-443.723	-394.973	-348.562	-349.148	-282.653	-283.822	-223.958	-196.853	-222.203	-274.658	-201.728	-184.958	-179.108
29.8713	352.267	331.208	338.033	323.993	337.642	335.303	346.223	369.623	372.938	393.998	380.543	353.438	394.192	450.353	432.218	523.283	618.832	586.658	361.238	734.467	-152.588	-574.567	-1293.92	-1160.35	-1111.01	-1312.25	-832.553	-905.678	-696.638	-700.538	-616.883	-595.822	-537.322	-627.413	-477.848	-538.298	-443.528	-382.688	-357.338	-348.757	-283.043	-274.853	-225.713	-187.298	-212.648	-286.942	-190.613	-186.713	-179.108
29.9214	348.173	341.738	332.767	333.743	310.733	336.083	339.007	360.262	368.843	380.933	378.007	331.793	393.023	430.853	431.827	507.098	602.648	583.733	348.757	725.888	-164.093	-599.722	-1323.37	-1182.58	-1125.25	-1321.03	-858.488	-911.332	-704.827	-713.018	-611.423	-610.447	-558.967	-632.092	-485.453	-542.197	-455.423	-388.733	-371.377	-365.723	-280.898	-290.648	-229.808	-189.053	-210.893	-286.942	-196.463	-192.562	-184.567
29.9714	352.755	351	334.62	334.035	326.235	341.64	346.905	374.205	374.985	394.29	389.025	335.79	410.67	443.82	435.24	504.66	605.865	582.075	350.415	717.015	-168.285	-591.045	-1297.73	-1195.15	-1116.18	-1330.1	-853.32	-915.72	-699.075	-728.91	-625.755	-623.61	-568.425	-636.87	-473.265	-546.39	-444.015	-389.415	-367.185	-369.72	-286.455	-302.25	-216.645	-178.23	-215.475	-268.515	-186.615	-188.37	-164.19
30.0214	350.074	359.434	332.914	346.369	344.029	353.974	347.344	365.089	385.174	401.944	373.669	334.669	411.304	434.704	447.379	496.519	600.259	566.719	331.939	704.974	-175.841	-590.021	-1307.43	-1186.33	-1103.07	-1326.73	-853.466	-927.956	-697.076	-721.256	-615.566	-635.066	-554.921	-631.751	-478.871	-546.146	-451.766	-397.556	-370.256	-365.186	-283.091	-286.406	-235.901	-178.961	-216.011	-274.511	-179.936	-187.931	-164.141
30.0715	356.606	353.291	341.396	341.006	351.146	356.216	355.826	376.301	383.906	391.901	376.106	325.601	405.356	427.196	437.336	489.791	575.201	552.776	309.416	689.471	-166.774	-594.409	-1297.19	-1169.27	-1105.11	-1324.68	-858.829	-910.504	-702.634	-711.994	-607.474	-632.629	-560.479	-633.799	-482.869	-551.119	-454.984	-394.339	-351.634	-349.294	-288.844	-290.989	-231.319	-189.199	-206.359	-270.514	-184.129	-177.109	-161.704
30.1215	339.154	336.619	339.739	334.474	340.129	347.734	338.569	365.284	389.464	379.714	378.934	315.559	381.859	425.344	444.064	488.914	571.789	542.734	300.349	667.339	-176.036	-586.511	-1311.33	-1193.55	-1110.67	-1318.15	-857.561	-918.986	-706.241	-725.741	-627.071	-636.041	-577.736	-646.766	-482.381	-557.651	-452.351	-404.381	-345.296	-359.531	-290.501	-283.481	-222.446	-196.706	-214.451	-270.416	-171.356	-180.131	-149.906
30.1715	328.526	323.066	315.461	324.821	330.671	335.351	348.611	371.426	375.716	382.736	388.976	321.506	401.261	436.946	444.356	495.641	569.936	561.746	298.496	662.951	-189.394	-579.784	-1292.9	-1192.08	-1103.94	-1316.3	-845.179	-911.869	-696.979	-717.454	-619.954	-626.779	-559.699	-635.359	-479.554	-547.024	-448.159	-392.584	-344.614	-360.604	-286.504	-285.139	-216.499	-178.864	-199.729	-268.174	-168.334	-169.894	-133.819
30.2216	323.603	320.288	283.433	308.197	321.067	341.933	331.598	363.968	372.938	373.327	370.988	316.778	372.743	428.317	425.002	489.353	558.383	556.433	278.558	619.222	-215.963	-598.748	-1307.38	-1207.54	-1101.85	-1321.61	-858.683	-910.553	-703.853	-715.358	-622.733	-623.317	-567.743	-637.942	-487.403	-551.168	-449.183	-392.632	-351.683	-353.243	-292.598	-284.993	-226.298	-186.127	-215.963	-273.877	-171.113	-171.893	-128.407
30.2716	316.436	319.556	300.056	311.171	309.416	342.566	331.646	357.386	374.546	367.721	352.901	322.871	360.116	435.581	425.636	497.201	569.546	561.551	284.651	628.046	-219.619	-595.969	-1302.84	-1198.71	-1107.06	-1307.91	-865.069	-911.479	-705.364	-729.739	-642.769	-626.389	-579.394	-627.754	-483.649	-537.859	-452.254	-402.724	-344.614	-348.319	-262.714	-281.239	-220.399	-189.589	-206.554	-258.814	-161.704	-162.874	-137.719
30.3216	346.515	325.65	321.165	333.645	315.12	341.25	338.715	372.255	372.45	386.1	375.96	329.94	374.595	439.92	432.12	509.145	573.3	569.79	299.52	635.7	-225.615	-592.02	-1298.31	-1200.03	-1103.89	-1306.69	-850.395	-907.335	-703.95	-706.29	-617.175	-618.15	-564.915	-642.135	-470.73	-531.375	-454.545	-392.925	-336.18	-349.44	-275.34	-271.245	-218.595	-193.635	-207.48	-259.155	-165.165	-159.51	-129.285
30.3717	341.348	325.163	334.132	336.473	314.243	353.632	351.098	369.428	380.738	399.848	400.822	335.498	395.168	443.528	430.463	507.098	568.913	569.692	292.012	641.452	-212.257	-601.283	-1300.36	-1192.72	-1097.95	-1308.55	-839.378	-904.508	-706.388	-709.118	-626.633	-627.413	-576.908	-638.918	-477.067	-533.423	-443.723	-391.853	-341.543	-356.558	-274.072	-280.507	-216.938	-171.502	-208.553	-257.887	-154.928	-147.322	-125.483
30.4217	346.613	319.118	331.598	314.048	305.663	344.858	333.548	371.963	376.447	394.387	379.958	320.093	389.123	430.853	435.923	489.353	550.582	547.462	274.267	638.722	-213.037	-613.373	-1308.94	-1190.77	-1101.85	-1306.99	-854.003	-898.072	-706.778	-725.303	-635.993	-632.873	-585.878	-652.957	-488.963	-543.368	-470.632	-399.653	-356.363	-372.743	-281.093	-285.968	-222.983	-174.623	-202.898	-262.957	-162.923	-152.393	-120.803
30.4717	351.829	354.949	334.864	331.939	321.214	347.344	342.664	379.519	371.134	390.049	387.904	316.534	394.144	437.434	428.854	492.814	548.584	543.514	277.729	619.954	-221.276	-607.376	-1298.26	-1182.43	-1109.11	-1300.41	-852.881	-908.456	-703.706	-710.336	-620.051	-620.636	-561.941	-638.771	-478.676	-547.901	-462.296	-389.171	-357.581	-378.056	-274.511	-278.021	-216.986	-184.031	-201.971	-255.791	-163.361	-146.591	-123.581
30.5218	348.026	339.446	336.911	342.761	324.041	363.431	348.026	392.096	382.151	402.821	393.461	319.946	406.136	443.381	439.871	495.446	550.241	541.271	279.581	598.991	-218.839	-612.739	-1298.36	-1192.08	-1116.81	-1298.16	-853.369	-903.679	-711.019	-725.644	-643.549	-622.489	-579.199	-645.889	-486.379	-548.389	-462.199	-400.189	-353.584	-376.594	-278.899	-277.729	-206.944	-177.889	-202.069	-259.594	-156.244	-147.469	-118.414
30.5718	334.571	341.591	317.411	330.866	313.706	355.046	339.056	378.446	381.956	397.556	395.606	324.236	404.771	443.381	444.161	488.231	539.906	544.781	268.271	601.331	-214.549	-617.224	-1308.5	-1204.17	-1102.38	-1304.4	-848.689	-909.724	-713.164	-724.279	-636.139	-638.869	-582.124	-653.104	-505.099	-552.289	-462.589	-407.599	-363.139	-382.639	-272.464	-295.279	-225.079	-186.274	-210.649	-256.474	-163.264	-146.884	-134.794
30.6219	351.877	345.637	332.183	339.202	340.762	357.923	338.423	401.603	395.558	405.113	396.143	319.898	420.518	444.113	457.567	492.473	540.053	547.072	254.573	590.947	-204.458	-614.347	-1307.18	-1218.07	-1104.58	-1306.4	-848.543	-901.973	-709.118	-711.653	-638.528	-635.408	-559.748	-636.188	-505.148	-555.653	-455.228	-401.603	-369.428	-380.738	-267.832	-287.332	-226.883	-183.398	-202.312	-252.817	-148.688	-149.858	-120.218
30.6719	354.705	362.7	332.475	350.025	342.81	366.99	359.19	386.295	404.235	405.21	402.09	323.115	429.39	444.99	457.08	505.245	544.05	564.915	252.525	576.42	-234.585	-610.545	-1298.89	-1216.61	-1110.72	-1301.24	-845.52	-906.75	-710.97	-722.67	-636.48	-632.97	-569.595	-642.915	-491.01	-546.195	-463.32	-413.79	-353.925	-377.52	-255.645	-300.885	-228.54	-168.285	-199.68	-246.87	-152.295	-149.955	-119.535
30.7219	362.944	360.799	344.809	355.729	347.734	360.799	352.024	386.149	380.299	408.574	393.949	313.219	407.989	437.434	464.929	491.839	537.274	555.994	236.974	559.894	-222.446	-632.141	-1318.35	-1230.6	-1110.48	-1323.61	-858.731	-917.231	-705.461	-732.566	-641.306	-641.891	-562.136	-649.886	-494.861	-557.651	-470.876	-396.581	-365.966	-371.231	-272.171	-296.351	-228.491	-168.041	-205.676	-254.036	-152.246	-144.836	-113.051
30.772	358.264	352.609	356.899	348.904	340.714	352.609	350.659	371.719	387.904	411.499	384.589	302.689	415.984	425.734	452.254	475.654	512.314	567.304	205.189	559.114	-242.726	-643.841	-1326.73	-1259.26	-1124.71	-1327.32	-852.101	-915.476	-715.211	-724.571	-637.211	-647.546	-581.441	-652.421	-496.421	-554.531	-471.266	-402.821	-362.846	-371.426	-284.261	-299.276	-220.691	-162.386	-216.596	-246.431	-151.076	-144.251	-114.806
30.822	363.285	358.995	352.95	361.725	343.2	368.355	358.995	389.805	395.265	409.89	407.16	299.13	424.515	438.945	463.71	476.97	508.365	558.87	172.38	516.555	-251.355	-646.815	-1316.84	-1233.18	-1102.34	-1323.47	-852.735	-907.335	-707.85	-719.16	-621.66	-627.705	-568.035	-638.04	-474.825	-549.315	-455.715	-390.195	-364.65	-368.16	-269.295	-304.005	-211.965	-160.29	-196.95	-244.725	-151.125	-144.69	-112.71
30.872	350.61	346.905	356.46	349.05	324.09	355.29	358.605	388.83	384.735	412.23	397.605	323.505	437.19	457.275	468.39	505.05	530.4	555.555	192.075	505.245	-269.88	-622.44	-1324.63	-1245.08	-1113.84	-1317.42	-849.03	-911.82	-706.095	-717.405	-610.545	-630.63	-566.67	-643.695	-482.04	-546.585	-451.815	-398.58	-365.43	-366.795	-271.245	-308.88	-216.84	-162.435	-191.295	-244.92	-147.03	-133.185	-115.83
30.9221	352.95	359.19	344.175	357.24	330.525	365.04	352.17	382.395	387.855	424.515	407.55	331.305	430.755	465.855	476.97	510.705	543.465	560.82	226.395	548.535	-229.905	-606.84	-1321.9	-1242.93	-1115.2	-1315.08	-850.98	-919.425	-720.33	-723.45	-631.41	-629.07	-561.6	-646.035	-486.525	-547.56	-458.055	-411.84	-367.77	-376.74	-270.855	-319.605	-220.155	-164.97	-196.56	-240.63	-141.96	-141.57	-120.12
30.9721	333.06	349.83	327.6	347.49	323.7	359.19	350.415	381.615	386.1	415.74	401.7	324.09	424.125	464.49	454.935	506.025	535.665	559.065	240.435	578.37	-218.01	-613.86	-1322.1	-1244.68	-1104.09	-1331.46	-860.145	-924.105	-722.28	-733.2	-635.31	-650.52	-579.345	-658.515	-496.86	-568.035	-474.63	-421.395	-371.085	-390.78	-280.8	-318.825	-227.955	-166.725	-193.05	-235.755	-141.765	-137.865	-114.855
31.0221	340.324	337.204	321.994	349.294	327.649	362.944	354.949	391.999	394.339	422.419	411.694	325.699	450.499	452.254	458.689	498.274	518.554	550.339	231.319	554.629	-223.811	-622.391	-1321.47	-1250.88	-1105.21	-1331.41	-851.516	-915.476	-705.656	-725.936	-622.976	-643.061	-565.646	-641.111	-497.396	-556.481	-474.581	-408.866	-369.281	-389.171	-288.746	-310.976	-232.781	-180.911	-194.756	-232.001	-131.381	-138.011	-113.636
31.0722	342.761	351.536	334.571	360.116	328.916	373.766	364.016	388.976	407.501	426.221	427.586	317.216	459.956	446.696	475.556	490.766	506.366	548.096	223.421	538.931	-229.759	-629.704	-1337.55	-1238.3	-1107.84	-1330.14	-852.004	-925.714	-705.559	-719.599	-623.464	-639.649	-566.134	-627.949	-480.724	-554.434	-461.224	-412.669	-364.504	-380.884	-280.264	-310.684	-233.074	-158.779	-192.124	-231.514	-140.839	-135.964	-121.534
31.1222	348.27	358.995	340.86	344.76	335.985	356.46	364.845	396.63	396.045	430.365	434.46	314.535	448.89	451.62	470.34	490.425	497.64	528.645	218.79	528.255	-238.29	-619.71	-1318.59	-1245.86	-1107.4	-1319.57	-842.205	-919.425	-710.775	-714.87	-628.875	-629.46	-561.405	-637.845	-472.68	-555.165	-460.2	-402.87	-379.86	-374.985	-288.21	-313.95	-237.315	-162.825	-193.05	-240.045	-146.25	-133.185	-115.05
31.1723	360.701	352.316	364.601	345.491	337.496	361.481	352.901	386.831	398.921	430.511	425.831	316.436	452.156	448.841	478.676	486.281	492.521	551.021	186.371	535.031	-238.729	-630.484	-1317.86	-1216.26	-1098.09	-1321.56	-837.574	-899.779	-702.439	-709.459	-623.464	-623.464	-551.704	-620.539	-482.479	-538.834	-458.884	-399.604	-365.869	-378.934	-280.264	-304.249	-231.124	-161.704	-197.974	-230.929	-148.834	-125.824	-122.509
31.2223	369.769	370.744	363.529	366.649	343.444	374.254	367.624	413.254	421.639	448.939	441.529	316.534	462.394	447.574	492.034	482.674	485.794	558.139	169.894	503.344	-280.751	-630.581	-1296.12	-1182.63	-1087.47	-1331.02	-830.066	-896.951	-697.856	-700.586	-608.546	-621.611	-538.346	-617.321	-470.876	-539.516	-445.136	-397.166	-361.481	-377.666	-280.751	-290.891	-235.121	-168.431	-196.121	-230.831	-141.131	-140.351	-116.171
31.2723	370.061	374.546	364.016	361.871	346.271	376.496	363.626	423.491	411.596	434.216	426.611	287.576	458.591	426.026	491.936	463.661	461.711	553.361	120.266	437.726	-327.064	-655.054	-1293.68	-1180.38	-1089.9	-1329.17	-833.089	-901.339	-695.614	-709.654	-599.674	-620.149	-540.784	-608.839	-472.144	-539.419	-456.349	-396.874	-374.644	-380.104	-279.679	-300.934	-234.829	-160.924	-195.634	-231.514	-140.059	-141.814	-105.154
31.3224	404.723	381.322	386.783	358.507	336.083	382.298	366.113	413.692	410.183	449.183	437.873	282.653	454.252	431.827	478.433	455.618	447.233	545.513	79.6575	377.033	-360.848	-675.188	-1292.95	-1206.95	-1085.86	-1325.12	-821.827	-893.393	-683.378	-707.753	-593.678	-608.108	-538.883	-608.692	-466.148	-521.528	-448.598	-393.413	-372.743	-386.783	-284.603	-308.392	-231.368	-156.293	-197.438	-229.613	-139.523	-135.037	-96.2325
31.3724	417.593	371.183	427.148	335.887	216.743	365.137	360.262	414.863	409.598	446.843	444.502	287.918	460.298	446.257	479.798	464.393	454.838	538.493	73.0275	326.333	-386.393	-687.082	-1291.19	-1227.62	-1081.57	-1325.12	-835.283	-889.493	-686.498	-708.923	-596.993	-619.028	-535.373	-604.207	-476.678	-537.128	-441.382	-398.483	-383.077	-387.562	-277.582	-298.447	-230.588	-156.683	-198.608	-225.127	-134.257	-142.058	-103.058
31.4224	364.114	312.439	398.629	318.289	126.799	369.964	348.319	408.184	400.579	441.139	424.369	280.849	451.864	446.209	481.309	467.074	441.724	533.764	66.9338	317.704	-379.421	-686.546	-1301.38	-1255.95	-1090.39	-1334.53	-837.281	-899.096	-694.541	-701.171	-601.136	-623.756	-513.581	-595.871	-487.061	-540.881	-453.716	-394.826	-386.636	-383.516	-277.631	-305.516	-226.736	-177.986	-198.071	-227.516	-147.371	-148.151	-107.981
31.4725	288.844	268.369	282.994	323.944	139.474	369.184	360.019	415.204	423.784	448.354	423.199	285.529	453.814	451.474	469.219	469.414	448.939	547.024	77.0738	340.714	-374.546	-691.031	-1301.97	-1262.58	-1093.9	-1321.86	-825.581	-898.511	-691.421	-704.681	-599.186	-625.901	-523.916	-599.576	-477.506	-543.806	-458.396	-398.531	-391.901	-384.101	-292.451	-307.661	-235.706	-161.996	-198.266	-239.606	-155.561	-142.886	-107.006
31.5225	268.418	281.093	215.768	341.543	193.733	373.913	376.838	419.348	424.808	460.493	436.118	313.463	472.192	475.507	486.233	495.788	463.808	548.243	105.593	375.668	-367.478	-681.233	-1301.72	-1260.19	-1084.88	-1318.49	-822.217	-896.903	-682.403	-697.418	-595.822	-611.812	-529.717	-584.707	-473.168	-529.913	-447.038	-390.098	-377.033	-366.697	-288.697	-312.683	-219.278	-151.808	-187.493	-236.243	-152.588	-137.183	-103.058
31.5725	291.915	300.495	235.17	347.88	246.87	380.835	385.125	413.985	426.465	452.01	441.285	304.005	463.71	468.195	487.695	493.155	465.075	553.605	104.715	402.09	-355.485	-687.375	-1300.07	-1252.1	-1091.22	-1313.33	-822.9	-885.885	-677.82	-690.69	-578.76	-598.065	-525.72	-587.535	-466.44	-525.72	-452.01	-385.71	-385.515	-378.495	-311.22	-316.485	-233.22	-157.56	-214.305	-239.07	-150.54	-134.355	-110.37
31.6226	290.404	309.514	265.054	370.939	271.489	389.464	373.669	419.104	423.784	447.769	434.119	306.394	452.839	462.004	482.284	499.639	466.879	558.139	109.444	414.619	-341.201	-685.961	-1302.16	-1258.09	-1097.22	-1322.64	-817.196	-892.466	-682.256	-674.846	-590.606	-601.721	-523.916	-593.921	-460.931	-517.871	-453.716	-379.031	-379.811	-386.051	-307.856	-306.686	-230.246	-160.046	-206.456	-249.161	-140.351	-133.526	-109.541
31.6726	253.549	299.959	242.824	366.259	291.964	387.514	388.294	405.844	418.519	438.019	426.904	302.104	459.859	454.594	493.399	493.789	456.544	547.804	107.884	418.909	-351.926	-689.276	-1313.67	-1265.89	-1091.56	-1319.13	-810.761	-885.836	-678.746	-689.471	-587.876	-603.281	-518.261	-592.166	-463.076	-515.921	-437.141	-383.711	-390.146	-371.816	-300.056	-299.081	-223.421	-169.991	-197.096	-232.391	-144.446	-136.646	-110.321
31.7226	279.825	311.22	246.675	373.62	286.26	364.65	367.185	387.465	400.725	436.8	431.73	303.42	459.03	465.855	496.86	493.155	473.85	550.875	121.29	418.665	-350.805	-689.91	-1316.25	-1271.21	-1080.3	-1317.23	-814.71	-884.91	-675.675	-680.94	-589.875	-589.29	-516.36	-589.29	-458.64	-512.655	-428.805	-373.815	-374.985	-364.65	-295.815	-295.425	-235.56	-162.435	-190.71	-235.95	-138.645	-136.5	-101.205
31.7727	327.113	327.502	295.327	354.608	299.423	372.548	367.868	396.923	389.317	432.608	410.377	309.757	447.817	469.268	481.553	494.618	468.293	554.873	132.308	449.572	-326.918	-683.768	-1307.38	-1261.75	-1089.17	-1317.32	-818.123	-891.053	-671.678	-684.158	-577.493	-589.582	-504.757	-584.123	-457.178	-517.433	-430.072	-368.843	-371.768	-368.648	-271.733	-297.863	-230.002	-157.657	-191.002	-237.218	-137.963	-128.993	-113.392
31.8227	370.012	354.413	342.517	385.028	341.348	378.788	381.518	410.183	403.553	438.458	432.608	310.343	463.808	466.733	476.483	496.958	463.613	547.852	135.233	454.643	-316.778	-682.207	-1314.98	-1238.15	-1083.52	-1300.16	-813.442	-880.523	-663.293	-677.332	-583.148	-586.072	-493.252	-576.322	-445.088	-501.248	-437.483	-372.548	-370.598	-344.077	-268.028	-289.088	-235.853	-162.338	-199.583	-234.683	-139.523	-122.752	-104.228
31.8727	370.793	368.257	363.968	379.178	379.762	380.348	392.438	408.038	409.403	442.748	425.002	310.733	450.743	459.127	474.728	497.933	460.882	553.508	135.428	478.822	-317.947	-678.308	-1318.1	-1239.13	-1081.96	-1296.65	-825.923	-876.038	-685.913	-683.183	-587.633	-587.048	-506.708	-594.847	-445.673	-505.343	-430.853	-371.768	-365.528	-354.413	-301.567	-290.843	-235.463	-165.847	-210.502	-237.023	-146.933	-133.477	-119.438
31.9228	362.7	375.57	346.32	373.035	386.88	384.735	379.86	397.605	398.775	429.39	418.275	308.295	441.285	462.93	465.075	490.23	464.49	548.145	141.57	490.23	-310.635	-676.65	-1320.15	-1250.92	-1088.49	-1306.31	-813.345	-888.03	-663.975	-673.335	-579.345	-591.24	-512.85	-580.125	-443.04	-523.965	-430.365	-379.08	-365.235	-345.735	-310.83	-292.5	-239.265	-174.33	-210.795	-244.335	-149.175	-138.84	-123.24
31.9728	383.175	393.315	357.435	396.24	406.77	384.735	375.375	407.355	405.795	434.46	425.1	306.54	466.635	469.17	491.595	496.86	468.39	556.92	154.44	500.37	-316.485	-675.48	-1309.42	-1260.67	-1087.71	-1287.98	-804.96	-886.08	-668.46	-675.87	-585.975	-604.89	-522.21	-583.635	-444.6	-517.14	-429.195	-383.76	-381.81	-361.14	-310.635	-300.105	-232.44	-171.6	-214.11	-244.725	-155.025	-153.66	-118.17
32.0229	382.688	409.403	363.577	398.873	425.783	401.603	406.673	417.593	418.567	448.598	444.308	307.418	474.923	467.512	505.148	496.567	471.803	555.847	159.218	499.882	-304.103	-677.918	-1309.91	-1251.8	-1072.4	-1279.69	-805.643	-868.043	-665.243	-669.143	-565.403	-580.613	-501.442	-566.378	-439.238	-500.078	-427.343	-362.993	-367.868	-354.803	-307.613	-283.822	-225.518	-170.918	-207.968	-235.657	-151.222	-150.833	-115.928
32.0729	395.411	418.616	378.836	411.986	445.136	407.111	413.741	430.121	435.581	465.806	455.276	318.386	468.341	470.681	493.886	510.266	478.676	563.696	169.796	496.421	-302.884	-684.694	-1313.57	-1265.01	-1074.3	-1279.83	-804.814	-869.359	-643.939	-662.464	-559.309	-571.399	-487.549	-550.924	-436.849	-500.419	-420.469	-376.009	-366.259	-358.849	-315.559	-292.744	-227.419	-178.084	-212.989	-262.324	-159.754	-145.324	-118.999
32.1229	402.431	418.811	382.346	405.941	452.351	398.726	422.321	418.226	438.116	443.186	445.916	315.851	469.901	469.316	487.256	505.391	486.866	557.846	176.816	501.686	-292.354	-684.694	-1330.34	-1272.23	-1072.35	-1300.89	-806.179	-871.894	-653.689	-659.734	-550.144	-561.259	-477.799	-565.744	-437.239	-495.739	-430.414	-363.139	-375.424	-351.634	-300.154	-290.014	-233.074	-170.869	-207.334	-244.384	-153.124	-140.254	-107.884
32.173	394.631	402.626	394.826	404.381	442.796	392.096	390.536	415.886	421.151	447.866	440.456	311.951	464.441	465.416	484.721	495.446	474.191	540.686	161.801	504.416	-313.804	-685.864	-1331.51	-1275.15	-1072.55	-1308.89	-799.159	-883.594	-658.174	-667.534	-556.774	-572.959	-498.079	-576.079	-432.559	-491.839	-430.024	-369.574	-362.944	-348.904	-293.134	-292.354	-240.874	-184.909	-208.894	-241.264	-155.854	-139.669	-112.564
32.223	385.954	406.624	403.114	394.729	448.159	386.539	398.824	411.499	417.934	449.134	438.994	321.214	468.049	469.804	479.359	499.444	485.404	545.269	181.204	494.569	-314.876	-671.921	-1309.77	-1271.55	-1065.24	-1295.73	-794.186	-865.361	-645.791	-662.366	-559.601	-560.381	-492.521	-568.376	-428.951	-486.866	-421.541	-371.036	-358.751	-347.051	-289.331	-279.191	-224.786	-167.066	-207.821	-236.681	-152.636	-149.321	-127.286
32.273	375.57	400.725	379.47	405.015	441.285	380.25	389.415	401.505	405.795	432.315	435.435	323.115	458.835	468	471.9	508.56	500.175	544.635	195.78	522.21	-292.305	-657.93	-1315.08	-1270.04	-1061.19	-1300.65	-795.21	-866.97	-647.595	-657.15	-554.385	-559.65	-486.72	-557.115	-426.075	-495.3	-431.73	-357.825	-361.14	-346.32	-297.375	-283.14	-233.025	-162.045	-210.99	-235.95	-148.395	-149.955	-114.465
32.3231	378.398	401.798	375.083	390.293	427.733	386.393	378.593	397.898	420.322	426.368	435.728	326.333	461.858	471.608	472.778	508.463	506.903	546.683	202.703	546.488	-275.048	-650.033	-1310.5	-1282.81	-1072.4	-1300.36	-786.337	-859.072	-639.113	-647.692	-554.288	-557.408	-479.993	-562.087	-436.118	-492.278	-430.463	-359.093	-363.968	-343.298	-302.543	-292.988	-231.953	-168.188	-222.398	-249.502	-153.562	-150.638	-121.193
32.3731	382.98	378.885	380.835	381.225	428.61	369.525	370.695	410.28	405.015	433.095	436.605	316.68	454.74	460.2	478.92	498.03	501.93	547.17	207.285	553.8	-264.225	-645.255	-1300.65	-1280.96	-1052.41	-1287.19	-779.22	-850.2	-638.235	-642.33	-552.825	-553.02	-469.755	-542.295	-423.735	-477.36	-414.375	-346.71	-365.82	-327.795	-304.98	-286.845	-242.385	-181.74	-222.495	-250.185	-166.335	-158.34	-125.97
32.4231	371.621	379.226	373.376	361.676	387.416	361.286	353.096	394.436	396.386	424.856	421.151	301.616	457.031	458.006	471.461	486.866	492.911	526.061	203.921	556.091	-258.814	-646.864	-1301.67	-1258.77	-1069.23	-1293.87	-788.239	-849.469	-639.649	-644.914	-550.729	-551.704	-478.579	-555.799	-433.534	-485.794	-429.634	-358.264	-384.979	-334.474	-312.244	-293.719	-261.739	-200.314	-246.334	-273.244	-176.134	-162.874	-142.984
32.4732	380.884	388.489	380.689	344.419	389.269	353.194	344.614	389.269	398.824	434.119	435.094	308.734	445.234	454.594	463.564	485.989	492.619	535.129	204.604	565.159	-261.251	-647.156	-1302.75	-1246.98	-1053.54	-1282.27	-785.411	-830.846	-629.216	-641.696	-542.246	-557.846	-467.561	-557.261	-428.171	-495.251	-422.126	-368.111	-377.666	-353.876	-315.266	-308.831	-263.591	-205.871	-247.016	-266.321	-172.721	-170.381	-138.011
32.5232	390.683	374.303	390.293	349.733	363.382	359.288	344.077	387.368	396.143	426.562	413.692	320.678	439.238	456.983	459.127	493.643	504.368	534.788	219.668	556.238	-263.933	-638.722	-1306.79	-1253.36	-1055.83	-1280.27	-775.223	-842.108	-626.438	-627.608	-547.268	-543.368	-482.137	-549.803	-425.588	-482.137	-418.567	-355.583	-382.103	-353.632	-327.892	-299.423	-252.428	-202.118	-238.583	-251.258	-168.968	-155.317	-123.532
32.5732	372.548	350.512	376.252	328.283	337.252	348.757	323.017	380.933	382.298	413.887	416.423	317.363	448.988	455.423	471.608	488.768	506.317	520.748	218.303	554.873	-281.288	-642.428	-1300.36	-1273.06	-1064.99	-1284.37	-789.848	-847.957	-623.903	-635.408	-560.528	-547.072	-473.168	-554.483	-430.072	-482.333	-430.072	-381.713	-378.983	-354.998	-329.843	-304.688	-260.033	-199.388	-252.233	-274.658	-180.668	-167.798	-149.078
32.6233	375.668	360.262	371.768	336.473	330.233	364.553	354.413	406.868	409.403	428.317	429.877	318.728	450.353	457.762	474.338	489.743	506.513	535.178	224.543	573.398	-280.702	-641.842	-1283.39	-1256.87	-1054.85	-1272.08	-781.658	-863.558	-620.783	-632.678	-531.863	-540.248	-471.023	-550.778	-428.512	-481.942	-426.562	-367.868	-369.038	-345.053	-317.363	-303.127	-273.098	-206.213	-253.013	-283.433	-183.007	-201.728	-138.352
32.6733	371.134	357.289	363.724	352.804	332.719	369.964	339.934	403.309	404.479	425.149	423.589	321.214	449.134	463.369	470.194	494.374	513.874	547.999	231.124	572.374	-271.196	-636.236	-1289.1	-1247.76	-1052.95	-1267.65	-788.921	-862.241	-627.266	-634.481	-537.371	-550.046	-483.356	-552.971	-435.386	-478.481	-434.216	-365.381	-379.616	-354.071	-319.361	-308.636	-280.946	-214.256	-259.106	-301.226	-192.416	-188.906	-157.316
32.7234	367.77	369.72	357.63	358.215	349.83	386.49	375.18	415.545	407.16	452.205	431.535	329.16	452.985	476.58	487.5	507.78	526.11	552.435	243.75	581.49	-257.4	-630.825	-1279.59	-1237.08	-1045.98	-1255.8	-777.27	-861.12	-618.735	-627.12	-533.325	-538.59	-469.56	-552.435	-434.655	-474.825	-432.9	-366.99	-373.035	-334.035	-319.02	-296.4	-276.9	-210.99	-249.405	-282.36	-179.79	-169.065	-138.255
32.7734	376.106	371.816	364.016	366.551	358.946	402.821	391.121	419.591	430.706	452.741	439.676	332.621	460.541	468.146	489.986	507.926	527.621	552.191	250.136	594.311	-254.134	-621.514	-1271.06	-1240.83	-1046.42	-1258.97	-782.584	-855.319	-617.419	-632.239	-529.279	-521.869	-469.804	-540.784	-432.169	-484.429	-431.974	-371.134	-374.644	-344.224	-315.754	-307.369	-267.979	-206.554	-242.629	-273.439	-174.769	-166.774	-132.454
32.8234	375.18	367.38	366.015	359.775	367.77	395.265	366.015	422.76	410.475	447.525	433.095	336.96	470.145	454.545	481.26	500.37	523.965	532.35	250.77	592.41	-243.945	-622.635	-1282.32	-1235.13	-1048.71	-1274.33	-772.59	-846.3	-618.54	-630.045	-523.77	-522.99	-464.49	-528.45	-424.905	-486.525	-451.815	-378.105	-376.155	-357.045	-333.84	-299.52	-271.635	-198.51	-247.26	-266.175	-187.59	-170.625	-144.105
32.8735	358.166	367.331	340.031	369.086	364.016	382.541	368.891	415.106	410.231	437.531	419.591	315.851	460.931	437.726	466.586	482.576	510.461	532.106	231.026	580.661	-238.729	-627.169	-1292.7	-1234.2	-1053.63	-1276.71	-781.804	-842.644	-617.809	-630.679	-524.599	-521.089	-466.099	-543.514	-421.639	-468.634	-447.574	-380.494	-397.849	-358.654	-329.404	-301.129	-273.439	-199.534	-241.849	-281.044	-181.204	-176.329	-151.369
32.9235	332.085	362.31	327.795	368.55	360.165	381.81	381.42	410.865	421.98	447.33	436.8	314.925	456.885	440.895	475.41	477.555	500.76	524.55	218.985	558.87	-244.725	-628.875	-1270.62	-1228.89	-1049.1	-1284.47	-781.365	-850.785	-629.46	-617.955	-533.715	-531.96	-476.19	-522.015	-421.005	-463.71	-447.915	-370.305	-395.265	-351	-348.465	-303.81	-272.805	-200.07	-244.92	-267.345	-180.57	-172.38	-152.685
32.9735	359.873	369.428	331.403	379.958	390.293	406.673	393.218	425.393	425.588	448.012	443.528	323.213	450.158	448.208	468.098	484.088	500.273	524.842	228.638	555.263	-257.887	-621.173	-1266.62	-1218.26	-1051.34	-1275.01	-779.707	-858.488	-603.623	-618.442	-528.548	-525.428	-462.248	-528.352	-440.603	-482.333	-446.062	-379.178	-408.428	-364.163	-341.933	-323.603	-266.468	-210.113	-246.578	-266.273	-190.222	-170.333	-146.543
33.0236	352.706	391.121	344.321	403.601	405.161	414.716	423.101	440.456	441.626	450.206	455.276	325.016	460.151	457.811	477.116	482.576	507.146	515.726	237.461	570.131	-247.309	-617.419	-1263.26	-1205.93	-1056.56	-1260.92	-773.614	-847.324	-612.544	-614.884	-519.529	-503.539	-460.834	-528.304	-426.904	-473.119	-459.469	-380.884	-392.974	-353.779	-349.294	-318.679	-275.584	-209.479	-254.719	-275.779	-188.419	-159.169	-140.449
33.0736	360.458	391.463	335.692	415.643	415.058	412.132	430.463	417.788	440.798	455.423	449.963	331.208	474.728	462.637	489.548	497.348	525.233	522.503	251.648	580.808	-244.823	-609.863	-1251.61	-1208.32	-1042.57	-1253.95	-772.493	-854.783	-612.788	-619.222	-529.717	-527.378	-464.197	-534.788	-436.312	-487.208	-459.908	-383.858	-402.188	-354.998	-354.608	-331.793	-280.702	-207.382	-257.692	-276.608	-193.343	-172.282	-139.132
33.1236	358.605	384.54	342.615	405.99	421.785	406.185	421.395	419.25	436.8	449.28	443.04	337.545	462.93	471.705	488.865	500.175	535.08	538.005	267.15	615.225	-220.35	-600.015	-1252.1	-1207.83	-1035.26	-1237.66	-761.865	-845.91	-605.67	-611.325	-524.16	-514.41	-456.3	-543.075	-430.17	-467.61	-455.715	-393.9	-401.31	-367.77	-348.27	-324.87	-269.685	-191.88	-257.985	-275.925	-188.955	-172.965	-141.96
33.1737	361.579	387.709	335.839	400.969	413.644	400.384	403.309	408.184	426.514	437.824	431.584	344.419	470.584	472.144	483.649	514.264	545.464	544.099	281.239	618.004	-223.031	-589.826	-1266.67	-1205.25	-1045.15	-1238.4	-776.831	-841.766	-603.086	-614.006	-516.506	-528.011	-462.686	-543.221	-433.436	-471.266	-459.566	-391.706	-416.276	-363.626	-351.146	-330.671	-275.486	-202.556	-257.741	-275.876	-185.981	-203.531	-153.416
33.2237	364.845	382.98	335.01	379.665	400.14	384.54	398.97	404.235	405.405	443.625	434.655	342.42	475.995	469.17	487.5	517.53	554.19	552.825	286.065	639.795	-212.55	-588.705	-1275.88	-1215.63	-1044.03	-1246.83	-773.955	-853.32	-606.06	-617.565	-526.305	-528.45	-477.36	-538.98	-444.6	-474.63	-468.975	-400.53	-413.985	-372.255	-363.48	-329.355	-278.655	-199.485	-254.28	-282.555	-200.85	-190.905	-161.655
33.2737	378.398	387.562	344.858	383.468	407.843	388.928	395.363	400.433	414.863	434.363	436.703	351.877	452.887	478.433	477.458	520.358	560.918	556.043	296.108	643.013	-209.333	-589.192	-1265.65	-1211.05	-1034.18	-1253.36	-761.378	-843.278	-595.628	-602.258	-513.143	-521.138	-453.668	-534.398	-448.403	-466.538	-475.312	-391.072	-422.468	-366.308	-351.488	-338.812	-272.903	-203.678	-241.312	-276.803	-183.203	-184.178	-157.073
33.3238	386.685	397.605	355.68	400.335	397.605	395.85	384.735	401.115	420.81	445.77	430.17	356.655	455.715	478.53	493.545	523.575	564.915	555.945	303.81	651.3	-203.775	-595.725	-1266.91	-1200.81	-1043.06	-1253.07	-767.325	-832.65	-589.875	-599.04	-498.615	-496.08	-458.445	-523.185	-442.26	-471.705	-474.435	-397.8	-418.86	-372.645	-365.04	-332.085	-270.855	-206.505	-240.24	-278.85	-189.735	-177.255	-146.64
33.3738	379.665	388.05	360.945	397.605	413.01	394.095	395.265	428.22	423.93	451.62	437.58	347.1	464.685	477.75	487.695	524.355	562.38	565.11	303.81	650.325	-201.825	-592.8	-1271.79	-1209.98	-1045.98	-1272.18	-767.13	-841.425	-579.93	-593.385	-498.225	-492.57	-455.715	-517.14	-446.94	-472.29	-463.905	-400.335	-417.3	-373.23	-363.48	-349.245	-284.895	-187.785	-251.55	-265.005	-188.175	-166.92	-144.105
33.4239	366.113	370.208	338.618	388.343	400.433	391.658	392.827	423.833	417.007	448.988	440.603	357.533	473.558	468.877	479.408	514.898	552.923	545.707	297.278	648.082	-182.423	-591.727	-1262.92	-1204.61	-1034.77	-1275.01	-770.933	-844.058	-588.217	-602.842	-486.428	-481.942	-446.257	-516.263	-438.262	-489.743	-476.093	-417.593	-425.197	-378.007	-383.273	-339.788	-305.468	-199.583	-234.488	-276.218	-185.738	-174.623	-139.132
33.4739	355.583	349.733	343.688	376.643	371.572	387.952	393.803	418.178	417.593	449.768	432.023	347.978	456.983	464.002	484.283	511.583	556.822	546.293	297.668	623.903	-199.388	-575.153	-1261.75	-1182.38	-1040.81	-1259.6	-763.523	-844.253	-580.418	-592.312	-491.887	-467.512	-447.038	-507.293	-441.773	-483.697	-477.067	-409.988	-423.442	-371.768	-377.033	-339.788	-298.447	-197.632	-245.993	-278.947	-189.248	-190.028	-170.333
33.5239	357.581	360.311	329.111	379.616	378.641	383.711	376.886	421.931	427.196	436.166	427.781	351.536	466.586	474.191	472.436	515.141	563.891	538.346	312.146	626.096	-179.254	-559.504	-1254.68	-1173.17	-1042.13	-1263.06	-754.114	-837.769	-582.709	-591.094	-489.499	-473.899	-452.059	-505.099	-430.999	-486.379	-481.309	-401.944	-414.034	-377.374	-348.514	-344.809	-285.724	-211.624	-247.504	-279.874	-188.029	-198.169	-169.114
33.574	356.558	352.463	342.517	366.113	385.613	387.173	381.127	425.978	418.373	441.578	439.433	347.978	456.788	467.512	484.673	511.583	548.633	534.008	301.178	650.812	-159.608	-565.207	-1248.29	-1162.49	-1050.56	-1262.14	-748.898	-835.673	-578.273	-589.778	-496.178	-480.968	-455.812	-513.143	-442.163	-479.603	-482.723	-408.817	-431.243	-379.373	-358.898	-352.072	-288.697	-201.338	-256.132	-278.363	-178.523	-189.638	-161.948
33.624	369.233	366.308	342.322	385.808	385.418	383.468	390.683	428.903	420.127	452.498	444.308	363.577	471.608	477.458	484.868	521.528	566.768	546.878	316.583	633.847	-161.363	-538.493	-1240.49	-1148.84	-1037.11	-1257.85	-733.883	-825.923	-560.722	-574.763	-471.218	-465.953	-450.743	-509.828	-443.528	-465.562	-497.543	-401.993	-425.978	-378.593	-366.308	-347.392	-269.002	-202.703	-240.532	-283.238	-172.477	-181.448	-153.953
33.674	371.621	362.066	354.071	381.761	396.581	403.211	390.536	429.146	429.341	454.301	438.701	358.946	461.321	482.576	488.816	516.116	569.156	557.261	319.556	627.071	-169.894	-543.709	-1248.44	-1136.9	-1040.57	-1268.52	-744.364	-820.804	-578.809	-579.979	-491.449	-476.239	-457.129	-510.364	-449.719	-470.779	-495.154	-404.479	-443.089	-380.104	-369.964	-356.119	-276.754	-216.304	-263.689	-282.409	-187.054	-184.909	-157.999
33.7241	355.826	354.266	367.136	363.236	375.326	378.056	371.426	416.666	423.686	441.431	433.241	352.706	468.341	460.931	477.116	502.076	558.041	537.566	309.221	643.646	-172.039	-544.684	-1246.68	-1156.01	-1042.32	-1267.94	-745.534	-829.969	-565.939	-573.154	-490.474	-471.364	-466.684	-514.849	-457.909	-488.524	-494.764	-418.519	-440.944	-395.314	-373.669	-360.604	-287.674	-210.649	-258.814	-282.604	-197.779	-191.149	-165.019
33.7741	363.48	366.405	363.48	370.695	385.71	374.205	370.89	419.055	406.965	431.535	433.875	363.285	457.275	467.61	468.195	513.435	565.695	539.37	318.63	667.095	-173.16	-532.935	-1228.5	-1146.21	-1048.12	-1254.83	-745.485	-827.775	-561.015	-576.42	-481.455	-457.08	-458.64	-512.655	-463.71	-486.72	-483.99	-390.585	-442.26	-393.9	-380.25	-370.11	-279.24	-210.21	-256.035	-276.705	-205.92	-188.955	-169.845
33.8241	357.094	360.214	358.849	370.159	384.199	388.879	366.844	420.664	410.329	435.679	438.019	362.359	454.399	459.664	468.244	507.049	566.134	553.654	318.874	675.724	-142.301	-536.396	-1232.16	-1133.49	-1032.87	-1254.58	-741.146	-828.701	-566.621	-588.266	-486.086	-447.476	-461.906	-508.511	-454.886	-487.646	-484.136	-400.481	-432.656	-378.836	-384.686	-376.301	-286.211	-221.276	-262.031	-279.191	-192.611	-188.906	-163.361
33.8742	344.858	342.713	353.048	364.942	338.812	383.273	385.613	423.637	422.273	443.137	432.998	357.533	456.398	463.613	470.438	506.903	572.227	543.562	327.308	682.403	-143.618	-530.108	-1223.33	-1111.01	-1029.89	-1264.48	-754.748	-837.623	-566.183	-567.158	-482.918	-456.593	-463.028	-506.903	-477.262	-489.158	-480.382	-395.363	-437.678	-384.833	-400.238	-389.512	-302.348	-237.023	-269.588	-299.228	-201.728	-206.603	-180.472
33.9242	317.411	324.821	320.921	353.681	336.326	381.956	375.521	418.031	410.426	447.476	450.596	368.696	466.976	478.286	476.141	519.821	579.491	547.901	347.441	693.176	-156.829	-516.019	-1205.54	-1094.78	-1015.41	-1237.32	-735.004	-831.139	-554.824	-573.349	-476.239	-459.469	-444.064	-503.344	-454.399	-493.009	-472.144	-402.724	-451.864	-383.029	-440.944	-385.759	-298.984	-213.964	-255.889	-298.984	-188.809	-191.929	-166.384
33.9742	329.404	337.984	325.309	346.564	343.444	374.449	364.894	416.374	408.379	439.384	448.549	373.669	458.494	470.974	468.634	518.359	582.319	545.854	349.684	706.144	-142.301	-507.731	-1198.42	-1073.82	-1011.22	-1231.18	-724.376	-823.826	-556.091	-564.281	-465.221	-455.081	-448.061	-503.441	-449.036	-471.266	-490.766	-397.361	-450.401	-375.521	-410.621	-383.126	-297.716	-209.576	-252.281	-279.971	-179.156	-193.391	-165.116
34.0243	349.148	354.218	342.908	350.708	354.023	360.653	365.137	406.088	389.512	441.382	435.533	358.898	450.938	465.757	473.558	514.312	587.048	549.608	344.468	704.827	-145.178	-515.092	-1196.23	-1066.16	-1016.24	-1235.62	-724.717	-808.763	-553.898	-566.572	-465.173	-467.708	-428.123	-498.908	-456.593	-473.947	-495.203	-407.648	-439.627	-384.053	-397.312	-366.502	-289.088	-211.673	-239.168	-269.783	-194.708	-191.198	-163.118
34.0743	372.889	362.554	363.334	360.994	380.494	358.849	358.069	411.694	389.464	444.259	429.829	359.239	457.519	459.859	470.389	500.419	574.519	524.599	344.029	702.439	-149.906	-520.601	-1184.77	-1080.64	-1014.15	-1250.1	-718.721	-812.711	-555.311	-559.991	-467.756	-474.191	-451.961	-508.121	-456.251	-474.191	-478.091	-401.261	-449.816	-378.251	-393.266	-362.846	-287.771	-210.551	-244.676	-266.126	-190.661	-192.026	-167.066
34.1244	373.376	372.791	365.771	360.116	380.396	367.331	348.611	386.441	404.186	427.781	429.926	341.786	448.646	445.916	466.976	488.621	558.431	517.091	331.256	686.546	-153.709	-529.474	-1195.4	-1109.01	-1001.76	-1245.51	-710.044	-796.429	-553.264	-561.064	-464.929	-472.924	-448.354	-495.349	-461.809	-481.699	-484.819	-413.254	-446.989	-377.959	-398.824	-373.864	-300.934	-205.969	-260.179	-276.364	-185.104	-201.679	-164.824
34.1744	371.329	369.184	365.479	370.159	391.414	388.489	365.869	413.839	426.124	431.194	432.559	352.609	438.214	450.304	465.709	495.934	573.934	524.599	342.469	692.104	-139.571	-520.796	-1201.93	-1098.97	-1006.54	-1228.45	-704.096	-788.531	-538.541	-546.341	-462.296	-440.456	-451.376	-497.786	-442.991	-478.871	-481.016	-396.971	-432.851	-367.331	-396.776	-373.961	-302.006	-209.576	-253.646	-277.241	-178.376	-190.661	-158.681
34.2244	375.229	389.659	357.874	373.474	391.999	398.044	385.174	431.194	428.074	436.264	440.164	366.844	455.569	466.879	466.294	506.659	583.684	540.589	351.439	700.879	-138.791	-515.726	-1192.57	-1098	-1000.11	-1229.23	-699.611	-770.786	-525.281	-533.861	-452.546	-433.046	-427.976	-477.116	-445.721	-461.711	-469.316	-377.666	-433.826	-387.026	-375.716	-367.136	-292.061	-208.796	-250.721	-269.636	-178.376	-193.391	-152.051
34.2745	371.719	381.469	369.964	376.984	378.349	404.479	385.174	428.464	442.309	434.119	429.439	360.994	440.944	460.054	473.119	495.154	575.299	538.249	345.199	696.199	-133.916	-513.971	-1188.67	-1087.47	-993.476	-1222.6	-706.826	-771.371	-520.601	-549.461	-440.846	-425.441	-433.241	-488.816	-434.801	-449.426	-462.686	-384.491	-431.096	-400.871	-381.566	-373.961	-293.036	-209.771	-247.601	-277.241	-191.441	-179.936	-151.856
34.3245	377.715	380.64	360.555	397.8	391.95	416.13	412.035	437.775	418.275	447.525	427.245	368.16	453.57	459.81	460.005	506.22	588.705	547.17	363.87	716.04	-136.11	-496.08	-1197.69	-1076.6	-988.845	-1211.54	-686.79	-772.005	-521.43	-543.27	-452.79	-421.785	-432.12	-491.01	-436.8	-452.79	-462.735	-384.735	-427.83	-374.79	-388.44	-373.035	-302.445	-204.165	-255.45	-278.46	-189.54	-180.96	-138.45
34.3745	349.196	377.471	361.871	389.756	396.776	418.811	402.041	420.176	425.441	441.821	419.786	374.546	430.901	456.641	462.491	503.831	592.946	548.876	365.966	710.141	-120.364	-499.834	-1206.9	-1084.25	-981.094	-1202.42	-693.664	-772.834	-509.389	-531.229	-434.509	-411.109	-423.979	-493.789	-437.629	-468.244	-454.009	-379.324	-419.494	-368.209	-376.204	-371.914	-291.769	-216.889	-267.004	-286.504	-188.224	-180.814	-154.099
34.4246	335.595	374.79	332.67	379.665	402.675	401.505	407.355	424.515	431.73	444.405	435.24	372.06	436.41	456.495	465.66	497.25	581.88	535.86	364.065	714.87	-115.83	-502.71	-1199.64	-1087.32	-1001.13	-1215.24	-688.935	-777.075	-500.565	-523.77	-444.21	-416.91	-427.245	-481.845	-443.235	-459.03	-456.495	-376.35	-426.075	-368.745	-368.16	-362.31	-298.155	-233.61	-263.25	-301.08	-206.505	-185.25	-178.035
34.4746	323.066	366.746	311.561	384.491	379.811	396.776	406.136	416.861	428.561	428.756	427.001	368.111	433.046	444.941	456.251	487.646	572.471	524.501	362.456	731.981	-106.519	-502.174	-1199.1	-1088.34	-999.034	-1226.6	-686.839	-761.914	-512.119	-529.084	-437.629	-427.294	-416.374	-485.404	-435.094	-472.144	-456.739	-377.959	-410.524	-366.064	-369.379	-376.594	-305.029	-246.919	-267.394	-316.144	-212.794	-198.949	-192.124
34.5246	356.216	380.981	330.671	384.881	380.591	406.526	394.046	423.296	429.146	434.216	440.846	371.231	438.116	448.646	463.271	482.576	567.791	516.311	362.456	710.141	-113.149	-505.879	-1187.01	-1097.9	-987.529	-1218.99	-679.624	-759.574	-513.484	-527.524	-432.949	-435.289	-413.839	-489.694	-439.189	-459.664	-455.959	-383.029	-419.689	-369.964	-373.864	-364.309	-303.079	-244.189	-271.294	-306.004	-206.359	-207.724	-190.954
34.5747	380.835	395.655	365.235	399.75	390.975	415.35	414.765	438.555	443.43	435.825	430.17	381.81	439.92	461.76	467.61	498.42	573.3	516.945	368.94	705.9	-116.805	-498.03	-1178.19	-1087.12	-979.29	-1210.95	-665.535	-745.095	-507.39	-517.92	-436.8	-426.66	-414.96	-476.775	-443.43	-453.57	-446.16	-374.4	-424.125	-361.335	-362.7	-357.045	-301.665	-242.775	-262.86	-303.42	-189.93	-218.205	-186.81
34.6247	367.77	381.03	352.95	392.145	384.345	414.765	397.8	414.18	435.045	422.565	439.92	363.285	425.49	453.57	460.98	485.355	563.94	523.77	355.485	696.345	-132.99	-511.095	-1194.77	-1113.06	-992.16	-1221.09	-675.48	-752.895	-514.41	-516.36	-431.925	-431.535	-437.385	-491.4	-452.985	-457.47	-457.275	-379.08	-428.61	-367.185	-379.275	-361.725	-321.75	-232.83	-272.61	-304.395	-214.305	-226.005	-193.44
34.6748	370.305	383.565	355.68	392.145	377.715	402.09	401.7	413.985	426.66	437.775	430.95	365.625	435.825	452.01	474.63	490.23	568.425	536.055	354.9	696.735	-120.9	-494.715	-1191.64	-1109.75	-985.14	-1225.38	-671.58	-752.115	-528.45	-521.04	-435.24	-430.95	-416.325	-483.21	-454.155	-457.08	-458.64	-388.635	-415.155	-360.165	-378.69	-363.48	-323.31	-236.34	-271.245	-298.155	-217.62	-221.52	-183.495
34.7248	362.651	367.916	348.221	377.666	379.811	393.461	393.266	426.806	430.121	429.731	419.396	361.871	431.681	443.771	457.616	486.866	557.846	537.371	346.466	678.941	-130.309	-498.079	-1186.23	-1108.62	-972.514	-1218.99	-672.604	-748.654	-496.129	-516.799	-426.319	-422.224	-403.699	-479.749	-447.574	-449.329	-447.769	-382.054	-407.794	-360.019	-369.964	-375.619	-308.344	-241.459	-263.884	-306.394	-218.059	-225.469	-187.249
34.7748	365.284	384.199	342.079	384.199	389.074	394.534	403.699	419.689	427.879	429.439	424.759	365.869	441.334	456.349	447.574	499.639	570.229	536.494	350.269	687.814	-100.571	-483.746	-1169.56	-1108.14	-967.346	-1224.16	-657.686	-741.731	-492.521	-522.551	-423.491	-411.791	-403.211	-459.176	-442.211	-458.981	-466.196	-383.126	-415.301	-363.431	-359.921	-364.991	-312.536	-224.006	-268.271	-295.766	-214.841	-206.651	-181.106
34.8249	353.145	368.355	346.515	365.625	382.2	391.95	395.85	402.285	422.37	421.98	422.955	362.7	439.53	449.475	450.06	499.98	574.275	522.795	353.34	686.79	-98.28	-493.74	-1180.53	-1107.21	-971.685	-1216.02	-663.195	-741.39	-496.665	-513.63	-419.055	-416.325	-397.215	-462.93	-444.015	-450.84	-456.3	-376.35	-403.065	-352.95	-355.485	-362.895	-310.05	-218.985	-265.2	-284.31	-214.695	-210.6	-174.33
34.8749	351.244	357.289	337.009	359.824	367.039	381.859	381.274	395.509	408.379	418.519	411.109	358.459	435.484	450.889	459.664	493.984	576.274	530.254	356.314	688.984	-99.0113	-504.611	-1185.75	-1107.36	-973.001	-1221.63	-646.961	-739.976	-490.376	-503.831	-413.156	-409.841	-399.701	-467.756	-444.356	-446.111	-454.301	-374.936	-402.431	-358.751	-356.801	-363.041	-308.246	-223.031	-260.471	-286.406	-201.581	-205.481	-180.131
34.9249	355.339	356.509	333.304	368.599	374.449	383.614	375.229	377.764	404.674	422.224	410.524	367.819	429.049	448.549	448.354	493.984	570.814	517.189	350.659	686.059	-121.826	-502.856	-1199.01	-1110.67	-971.246	-1216.36	-637.991	-730.226	-476.531	-483.356	-410.231	-413.936	-410.621	-461.906	-441.821	-452.156	-438.116	-365.381	-395.801	-350.366	-366.356	-366.356	-305.126	-211.721	-276.851	-299.276	-208.211	-210.161	-174.476
[truncated: 702 more rows]
[truncated: 11 more columns]

## Sheet: Figure4c_2nd_surface
Ventro-Dorsal [um]/Frequency [Hz]	2.87719	3.0837	3.30502	3.54224	3.79648	4.06896	4.36101	4.67401	5.00948	5.36903	5.75438	6.16739	6.61005	7.08448	7.59295	8.13793	8.72201	9.34802	10.019	10.7381	11.5088	12.3348	13.2201	14.169	15.1859	16.2759	17.444	18.696	20.0379	21.4761	23.0175	24.6696	26.4402	28.3379	30.3718	32.5517	34.8881	37.3921	40.0758	42.9522	46.0351	49.3391	52.8804	56.6758	60.7436	65.1034	69.7761	74.7842	80.1517
[truncated: 60 more rows]
[truncated: 16 more columns]

[truncated: 57 more sheets: Figure4c_2nd_Avg_SD_SWR, Figure4c_3rd_Theta_Phase_Amp, Figure4c_3rd_TOP_raw_theta, Figure4d_bar, Figure_4e, Figure_4f, Figure_4g, Figure_5a-unit_13, Figure_5a-unit_23, Figure_5a-unit_25, Figure_5a-unit_31, Figure_5a-unit_42, Figure_5a-chronic_impedances, Figure_5b, Figure_5c-GFAP, Figure_5c-IBA, Figure_5c-nissl, suppl_fig_4b, suppl_fig_4c, suppl_fig_4d …]
